# Supplementary material for: GenomicSuperSignature facilitates interpretation of RNA-seq experiments through robust, efficient comparison to public databases
Source: Nat Commun. 2022 Jun 27;13:3695. doi: 10.1038/s41467-022-31411-3 (PMC9237024; doi:10.1038/s41467-022-31411-3)
Supplement: Supplementary file 4 — Supplementary Dataset 1 [file 41467_2022_31411_MOESM4_ESM.csv]

studyName	downloaded	metadata	imported	RAVmodel_677	RAVmodel_1399	RAVmodel_536	title
DRP000425	4	4	FALSE	FALSE	FALSE	FALSE	Homo sapiens T24 human bladder cancer cell line Transcriptome
DRP000464	8	8	FALSE	FALSE	FALSE	FALSE	pre-miRNA profiles obtained through application of locked nucleic acids reveals complex 5’/3’ arm variation including concomitant cleavage and polyuridylation patterns
DRP000499	21	21	TRUE	FALSE	TRUE	FALSE	Homo sapiens strain:Human ICESeq Genome sequencing
DRP000527	2	4	FALSE	FALSE	FALSE	FALSE	RNA sequencing of wild-type or mutant U2AF35 transduced HeLa Cells
DRP000665	7	7	FALSE	FALSE	FALSE	FALSE	Global transcriptional response against glucose deprivation
DRP000929	4	4	FALSE	FALSE	FALSE	FALSE	Human inactive X chromosome is compacted through a polycomb-independent SMCHD1-HBiX1 pathway [RNA-seq]
DRP000987	100	122	TRUE	TRUE	TRUE	TRUE	Interactive Transcriptome Analysis of Malaria Patients and Infecting Plasmodium falciparum in Indonesia
DRP001048	6	6	FALSE	FALSE	FALSE	FALSE	Transcriptome analysis of MCF-7 cells under hormonal deprivation and resveratrol treatment
DRP001055	4	4	FALSE	FALSE	FALSE	FALSE	RNA sequence of mock/wild-type/mutant transduced Kasumi-1 cells
DRP001150	38	70	FALSE	FALSE	FALSE	FALSE	A promoter level mammalian expression atlas (human, RNA-Seq)
DRP001219	1	1	FALSE	FALSE	FALSE	FALSE	Poor responses to tyrosine kinase inhibitors in a child with precursor B-cell acute lymphoblastic leukemia with SNX2-ABL1 chimeric transcript
DRP001220	0	1	FALSE	FALSE	FALSE	FALSE	Poor responses to tyrosine kinase inhibitors in a child with precursor B-cell acute lymphoblastic leukemia with SNX2-ABL1 chimeric transcript
DRP001358	100	337	TRUE	TRUE	TRUE	FALSE	Single cell analysis of lung adenocarcinoma cell lines and the response to an anti-cancer drug stimulation
DRP001919	20	26	FALSE	FALSE	FALSE	FALSE	Omics catalogue of lung adenocarcinoma cell lines
DRP001953	53	61	TRUE	TRUE	TRUE	TRUE	Interactive Transcriptome Analysis of Malaria Patients and Infecting Plasmodium falciparum in Indonesia
DRP002315	8	8	FALSE	FALSE	FALSE	FALSE	Long Noncoding RNA NEAT1-Dependent SFPQRelocation from Promoter Region to ParaspeckleMediates IL8 Expression upon Immune Stimuli
DRP002435	100	472	FALSE	FALSE	FALSE	FALSE	Single-cell RNA-seq analysis of the cell cycle
DRP002586	100	255	TRUE	TRUE	TRUE	FALSE	Single cell analysis of lung adenocarcinoma cell lines and the response to an anti-cancer drug stimulation
DRP002625	3	3	FALSE	FALSE	FALSE	FALSE	Transcriptome Sequencing and Comparative Analysis of Two Types of Exosomes in Human Whole Saliva by Next Generation Sequencing
DRP002835	2	2	FALSE	FALSE	FALSE	FALSE	RNA-Seq of MDA-MB231 cells harboring ANGPTL2 knockdown (MB231/miANGPTL2)
DRP002851	8	8	FALSE	FALSE	FALSE	FALSE	Long non-coding RNA UPAT promotes colon tumorigenesis by inhibiting degradation of UHRF1
DRP002860	14	24	FALSE	FALSE	FALSE	FALSE	PAX6 Isoforms, with OCT4 and KLF4, Differentially Regulate the Induction of Cornea-Specific Genes
DRP002866	24	24	TRUE	FALSE	TRUE	FALSE	The role of BCL6 induced in multiple myeloma cells
DRP003120	16	18	FALSE	FALSE	FALSE	FALSE	Comprehensive analysis of cancer-stromal interactome
DRP003223	4	4	FALSE	FALSE	FALSE	FALSE	transcriptome analysis of Y14-kockdown HeLa cells
DRP003241	16	16	FALSE	FALSE	FALSE	FALSE	Full-parasites: database of full-length cDNAs of apicomplexa parasites, 2014 update
DRP003316	17	17	FALSE	FALSE	FALSE	FALSE	Genome-wide identification of IGF2BP3-targeted mRNA degradation reveals the functional linkage of two proto-oncogenes IGF2BP3 and EIF4E
DRP003353	8	8	FALSE	FALSE	FALSE	FALSE	Transcriptome analysis of oncogene induced transformation in human diploid fibroblasts (TIG-3)
DRP003421	0	4	FALSE	FALSE	FALSE	FALSE	RNA-Seq analysis of human cell lines derived from normal and neoplastic esophageal squamous epithelium
DRP003718	2	4	FALSE	FALSE	FALSE	FALSE	Identification of RNA target of Matrin3 and PTBP1 in neuroblastoma cell line SH-SY5Y by PAR-CLIP
DRP003745	4	4	FALSE	FALSE	FALSE	FALSE	Examination of gene expression in sunitinib resistant cells and its HIF2a knock out cells
DRP003751	1	2	FALSE	FALSE	FALSE	FALSE	Characterization of A Huh.7.5.1-Derived Cell Clone Highly Permissive to Hepatitis C Virus
DRP003825	6	6	FALSE	FALSE	FALSE	FALSE	A distinct subset of CD25 negative T-follicular regulatory cells localizes in the germinal centers
DRP003828	9	11	FALSE	FALSE	FALSE	FALSE	Analysis of gene expression profiles of 48 ABC transporters in normal colon and colon cancer tissues
DRP003868	26	26	TRUE	FALSE	TRUE	FALSE	Global transcriptional response to acidosis
DRP003950	100	120	FALSE	FALSE	FALSE	FALSE	Time-course mRNA expression analysis of human breast cancer MCF-7 cells treated with tamoxifen up to 12 weeks
DRP003981	100	548	TRUE	TRUE	TRUE	FALSE	Combinatory use of the distinct single cell RNA-seq analytical platforms reveals heterogeneous transcriptome response to an anti-cancer drug in lung adenocarcinoma cell lines
DRP004207	2	2	FALSE	FALSE	FALSE	FALSE	ShRNA-mediated SALL4 knockdown stud
DRP004271	2	2	FALSE	FALSE	FALSE	FALSE	Expression profiles of HB1119 and 293T cell lines
DRP004279	4	4	FALSE	FALSE	FALSE	FALSE	RNA sequencing of VHL reintroduction in RCC4 cells
DRP004290	6	6	FALSE	FALSE	FALSE	FALSE	Control vs ferrichrome
DRP004300	0	2	FALSE	FALSE	FALSE	FALSE	Analysis of small RNAs interacting with TRBP
DRP004370	2	2	FALSE	FALSE	FALSE	FALSE	UHRF1-KAT7 complex regulates H3K14 modification
DRP004385	6	6	FALSE	FALSE	FALSE	FALSE	Gene expression profiles in human breast tumor cell line MCF7
DRP004433	6	6	FALSE	FALSE	FALSE	FALSE	Global transcriptional differences between a deprivation- resistant RCC and a deprivation-sensitive RCC
DRP004442	0	6	FALSE	FALSE	FALSE	FALSE	RNA-seq analysis of RPTEC under hypoxic condition with Dznep.
DRP004445	6	6	FALSE	FALSE	FALSE	FALSE	RNA-seq analysis of HK2 under hypoxic condition with Dznep.
DRP004517	1	35	FALSE	FALSE	FALSE	FALSE	Study: DRP004517
DRP004576	2	2	FALSE	FALSE	FALSE	FALSE	Primary B cells infected with Epstein-Barr virus
DRP004645	16	17	FALSE	FALSE	FALSE	FALSE	RNA-seq of left ventricular tissue
DRP004695	4	4	FALSE	FALSE	FALSE	FALSE	Induced pluripotent stem cell (201B7) classified by morphological difference
DRP004718	5	5	FALSE	FALSE	FALSE	FALSE	human induced pluripotent stem cell containing a human artificial chromosome vector
DRP004910	4	4	FALSE	FALSE	FALSE	FALSE	RNA-seq of the lung adenocarcinoma cell line H1299 transfected with negative control or PLK1 siRNA.
DRP005114	4	4	FALSE	FALSE	FALSE	FALSE	Akt Inhibition Synergizes with PRC2 inhibition in the Treatment of Multiple Myeloma
DRP005256	12	12	FALSE	FALSE	FALSE	FALSE	Post-transcriptional regulation of immune system by RNase Regnase-1
ERP000546	48	48	FALSE	FALSE	FALSE	FALSE	Illumina bodyMap2 transcriptome
ERP000573	10	10	FALSE	FALSE	FALSE	FALSE	RNA and chromatin structure
ERP000619	3	13	FALSE	FALSE	FALSE	FALSE	ExpressionPlot: A web-based framework for analysis of RNA-Seq and microarray gene expression data
ERP000710	1	12	FALSE	FALSE	FALSE	FALSE	Transciptome profiling of ovarian cancer cell lines
ERP000799	1	1	FALSE	FALSE	FALSE	FALSE	Transcription profiling by RNA-seq
ERP000992	18	18	FALSE	FALSE	FALSE	FALSE	The effect of estrogen and progesterone and their antagonists in Ishikawa cell line compared to MCF7 and T47D cells
ERP001115	0	1	FALSE	FALSE	FALSE	FALSE	Transcription profiling by high throughput sequencing of in vitro differentiated megakaryocytes
ERP001304	18	18	FALSE	FALSE	FALSE	FALSE	mRNA Sequencing of STG in schizophrenia
ERP001317	13	14	FALSE	FALSE	FALSE	FALSE	Sequencing_of_small_transcript_processed_RNAs_from_T_cells_that_are_involved_in_gene_expression_regulation_and_control_of_the_immune_response_
ERP001458	8	8	FALSE	FALSE	FALSE	FALSE	Transcription profiling by high throughput sequencing of HNRNPC knockdown and control HeLa cells
ERP001782	3	3	FALSE	FALSE	FALSE	FALSE	HeLa Adenovirus timecourse
ERP001895	2	2	FALSE	FALSE	FALSE	FALSE	lncRNAs at 13q14.3
ERP001908	63	63	TRUE	TRUE	TRUE	TRUE	CIT_VADS_BW_OMICS
ERP001942	100	667	FALSE	FALSE	FALSE	FALSE	RNA-sequencing of 465 lymphoblastoid cell lines from the 1000 Genomes
ERP001948	3	4	FALSE	FALSE	FALSE	FALSE	Total RNA from three cell lines (A431, U2OS, U251MG) were sequenced.
ERP001971	5	6	FALSE	FALSE	FALSE	FALSE	IGR_MERCHER_LAM7
ERP002021	8	12	FALSE	FALSE	FALSE	FALSE	CA9 Transcriptional Profiling Experiment
ERP002049	6	7	FALSE	FALSE	FALSE	FALSE	Common fusion transcripts identified in colorectal cancer cell lines by high throughput RNA sequencing
ERP002063	14	17	FALSE	FALSE	FALSE	FALSE	A significant number of human malignancies -- for instance, most cancers of the cervix and the liver -- are caused by infections with tumor viruses. Identification of these pathogens is now considered a critical contribution to cancer prevention. Deep sequencing enables us to systematically investigate transcription of both known and novel viruses in order to either verify or exclude the existenc…
ERP002075	5	5	FALSE	FALSE	FALSE	FALSE	RNAseq sequencing of 5 unrelated individuals to study RNA-DNA Differences in Human Mitochondria Restore Ancestral Form of 16S Ribosomal RNA
ERP002232	4	4	FALSE	FALSE	FALSE	FALSE	Limbal Niche
ERP002319	6	59	FALSE	FALSE	FALSE	FALSE	RNA-Seq of healthy human dendritic cells after challenge with four different fungal pathogens, and of four fungal pathogens after challenge with healthy human dendritic cells, SYBARIS project.
ERP002323	15	42	FALSE	FALSE	FALSE	FALSE	RNA-Seq of human dendritic cells from aspergillosis and asthma patients after challenge with Aspergillus fumigatus, SYBARIS project.
ERP002414	9	9	FALSE	FALSE	FALSE	FALSE	human_plasma
ERP002588	7	7	FALSE	FALSE	FALSE	FALSE	RNA-seq data for cell lines in the haematopoietic lineages, hematological malignancy
ERP003259	12	12	FALSE	FALSE	FALSE	FALSE	RNA-Seq after knockdown of SON in human embryonic stem cells
ERP003460	12	12	FALSE	FALSE	FALSE	FALSE	Influence of RNA extraction methods and library selection schemes on RNA-seq data
ERP003467	10	18	FALSE	FALSE	FALSE	FALSE	VZV infection of primary keratinocytes
ERP003471	4	12	FALSE	FALSE	FALSE	FALSE	RNA-seq transcript assembly evaluation
ERP003495	8	8	FALSE	FALSE	FALSE	FALSE	GSK-inhibitor treatment in IMR32 neuroblastoma cell line
ERP003536	18	20	FALSE	FALSE	FALSE	FALSE	RNA-seq read alignment evaluation
ERP003613	100	171	TRUE	TRUE	TRUE	TRUE	HPA RNA-seq normal tissues
ERP003617	0	2	FALSE	FALSE	FALSE	FALSE	Global variability in gene expression and alternative splicing is modulated by mitochondrial content.
ERP003789	4	4	FALSE	FALSE	FALSE	FALSE	Osteogenesis RNA-Seq
ERP003791	21	21	TRUE	FALSE	TRUE	FALSE	IGR_U985_RNASeq
ERP003815	3	3	FALSE	FALSE	FALSE	FALSE	AKS1-S3
ERP003917	100	102	FALSE	FALSE	FALSE	FALSE	Identification of putative target genes of the transcription factor RUNX2
ERP003933	34	34	TRUE	FALSE	TRUE	FALSE	Epigenetic_regulatory_pathways_in_human_leukaemia
ERP004062	2	2	FALSE	FALSE	FALSE	FALSE	BPA impacts on HEK 293 cells
ERP004078	14	14	FALSE	FALSE	FALSE	FALSE	Coordinated effects of sequence variation on DNA binding, chromatin structure, and transcription.
ERP004151	4	4	FALSE	FALSE	FALSE	FALSE	RNA-seq of mRNA from MCF7 breast cancer cells and samples derived from normal breast tissues
ERP004211	6	6	FALSE	FALSE	FALSE	FALSE	RNA-Seq of 3iL human embryonic stem cells
ERP004269	12	12	FALSE	FALSE	FALSE	FALSE	RNA-seq
ERP004270	6	6	FALSE	FALSE	FALSE	FALSE	Ago2-bound ShortRnas in HCT116 cell line and Dicer_hypomorphic(DICER_Ex5 cells) HCT116 cell line
ERP004298	4	4	FALSE	FALSE	FALSE	FALSE	RNA-Seq after knockdown of the endogeneous retrovirus HERVH in human embryonic stem cells
ERP004352	3	3	FALSE	FALSE	FALSE	FALSE	AGO2 bound short RNAs in Jurkat cell line
ERP004375	100	1476	FALSE	FALSE	FALSE	FALSE	Cellular_phenotyping_of_host_pathogen_interactions
ERP004399	0	4	FALSE	FALSE	FALSE	FALSE	miR-522 IMPACT-seq in MDA-MB-468
ERP004402	6	6	FALSE	FALSE	FALSE	FALSE	RNA-seq of AGO2 knock-down HeLaS3 cell line
ERP004573	6	9	FALSE	FALSE	FALSE	FALSE	Human_transcriptome_comparison_in_response_to_Staphylococcus_aureus_exposure
ERP004592	23	23	TRUE	FALSE	TRUE	FALSE	RNA-seq of micro RNAs (miRNAs) in Human prefrontal cortex to identify differentially expressed miRNAs between Huntington's Disease and control brain samples
ERP004617	7	7	FALSE	FALSE	FALSE	FALSE	RNA-Seq of Acute Myeloid Leukemia Cell lines with a 3q-aberration and Acute Myeloid Leukemia cell line controls
ERP004682	6	6	FALSE	FALSE	FALSE	FALSE	Transcriptional profiling upon knockdown of the RNA-binding protein Unkempt
ERP004683	5	5	FALSE	FALSE	FALSE	FALSE	Ribosome profiling upon overexpression of the RNA-binding protein Unkempt
ERP004684	7	12	FALSE	FALSE	FALSE	FALSE	Transcriptome-wide mapping of RNA binding sites of the RNA-binding protein Unkempt using iCLIP-seq
ERP004697	8	8	FALSE	FALSE	FALSE	FALSE	Allele-Specific Expression in Human Brain and Liver
ERP005189	6	6	FALSE	FALSE	FALSE	FALSE	Human corneas treated with 'cold plasma' (APCP) in presence or absence of NAC
ERP005274	2	2	FALSE	FALSE	FALSE	FALSE	Human granulosa
ERP005301	8	8	FALSE	FALSE	FALSE	FALSE	Long non-coding RNAs and enhancer RNAs regulate the lipopolysaccharide-induced inflammatory response in human monocytes
ERP005426	6	6	FALSE	FALSE	FALSE	FALSE	heat shock SUMO-2 RNA-seq
ERP005583	4	4	FALSE	FALSE	FALSE	FALSE	293_hORF3.1_drug_treatments_partII
ERP005598	9	9	FALSE	FALSE	FALSE	FALSE	RNA-seq of achilles tendon from young and old donors to study age-related changes in tendon
ERP005876	12	12	FALSE	FALSE	FALSE	FALSE	Effect of hypoxia on the Represser Element-1 Silencing Transcription factor (REST) in Human
ERP005938	5	57	FALSE	FALSE	FALSE	FALSE	RNAseq of matched normal epithelium, oral dysplasia and oral squamous cell carcinoma using strand-specific methods that capture both coding and non-coding genes
ERP005953	18	18	FALSE	FALSE	FALSE	FALSE	Isolation and Characterization of Clonal Adult Human Brown Adipocytes
ERP006028	2	8	FALSE	FALSE	FALSE	FALSE	RNA-Seq of YM155 treated KMB7 wild-type and SLC35F2 knock-out cells
ERP006077	1	15	FALSE	FALSE	FALSE	FALSE	Heterogeneity in the inter-tumor transcriptome of high risk prostate cancer
ERP006097	2	16	FALSE	FALSE	FALSE	FALSE	Microbe enriched dual RNA sequencing of Mycobacterium bovis BCG infecting macrophage-like THP-1 cells
ERP006112	0	2	FALSE	FALSE	FALSE	FALSE	Gene expression and alternative splicing analysis of breast carcinoma cells treated by cisplatin.
ERP006121	100	124	TRUE	TRUE	TRUE	TRUE	Functional and genetic heterogeneity of distinctive leukaemic stem cell populations in CD34- human Acute Myeloid Leukaemia
ERP006185	0	12	FALSE	FALSE	FALSE	FALSE	Retinoic acid and Azakenpoullone treatment in SH-SY5Y/6TR(EU)/pTrex-Dest-30/MYCN cell line in high and low MYCN levels
ERP006200	8	16	FALSE	FALSE	FALSE	FALSE	Isoform-specific depletion of U2AF1
ERP006216	29	38	TRUE	FALSE	TRUE	FALSE	Global_gene_expression_profiles_during_differentiation_of_human_induced_pluripotent_stem_cells_to_macrophages
ERP006368	12	24	FALSE	FALSE	FALSE	FALSE	A3G and A3F CLIP
ERP006533	8	8	FALSE	FALSE	FALSE	FALSE	Neuroblastoma cell lines
ERP006538	16	18	FALSE	FALSE	FALSE	FALSE	MYCN overexpression in SH-SY5Y/6TR(EU)/pTrex-Dest-30/MYCN cell line
ERP006577	10	10	FALSE	FALSE	FALSE	FALSE	The Risk-Associated Long Noncoding RNA NBAT-1 Controls Neuroblastoma Progression by Regulating Cell Proliferation and Neuronal Differentiation.
ERP006650	1	4	FALSE	FALSE	FALSE	FALSE	RNA-seq of coding RNA from tissue samples of 127 human individuals representing 32 different tissues.
ERP006662	84	3540	FALSE	FALSE	FALSE	FALSE	Single_cell_transcriptomics_of_haemopoetic_stem_and_progenitor_cells_
ERP006696	12	48	FALSE	FALSE	FALSE	FALSE	Olfactory_transcriptomics_in_mammals
ERP006823	6	15	FALSE	FALSE	FALSE	FALSE	RNA sequencing of conventional and reset human pluripotent stem cells
ERP006834	10	4234	FALSE	FALSE	FALSE	FALSE	Single_cell_sequencing_of_early_mouse_embryos
ERP006872	0	2	FALSE	FALSE	FALSE	FALSE	Human gastric organoids (34 days)
ERP006964	6	6	FALSE	FALSE	FALSE	FALSE	DUSP4 deficiency due to promoter hypermethylation drives oncogenic JNK signaling and tumor cell survival in diffuse large B-cell lymphoma
ERP007008	3	3	FALSE	FALSE	FALSE	FALSE	Expression profiling by high throughput sequencing
ERP007109	16	16	FALSE	FALSE	FALSE	FALSE	Timecourse total transcriptome sequencing of MCF10A cells undergoing acinus formation.
ERP007111	100	764	FALSE	FALSE	FALSE	FALSE	HipSci___RNAseq___healthy_volunteers
ERP007170	0	38	FALSE	FALSE	FALSE	FALSE	Functional germ line stem cells do not exist in adult mammalian ovaries
ERP007180	12	134	FALSE	FALSE	FALSE	FALSE	Dynamic_Equilibrium_of_human_ESC_populations
ERP007185	32	57	FALSE	FALSE	FALSE	FALSE	RNAseq of matched normal epithelium, oral dysplasia and oral squamous cell carcinoma using strand-specific methods that capture both coding and non-coding genes
ERP008445	18	18	FALSE	FALSE	FALSE	FALSE	RNA content of transcription factories
ERP008458	7	7	FALSE	FALSE	FALSE	FALSE	Regulation of constitutive and alternative messenger RNA splicing across the human transcriptome by PRPF8 is determined by 5' splice site strength
ERP008492	11	11	FALSE	FALSE	FALSE	FALSE	RNA-seq of osteosarcoma cell lines
ERP008608	86	87	TRUE	TRUE	TRUE	TRUE	RNA-Seq analysis of human fibroblasts, induced neurons and cortex from donors of several ages
ERP008803	6	6	FALSE	FALSE	FALSE	FALSE	A genomewide map of PPARb/d target genes in human macrophages identifies a unique agonist-induced activation state - RNAseq
ERP008834	4	4	FALSE	FALSE	FALSE	FALSE	RNA-Seq of wild-type HEK293 and K562 celllines
ERP008967	100	108	TRUE	TRUE	TRUE	TRUE	Mapping_embryonic_stem_cell_surface_interactions_to_transcriptional_phenotypes
ERP008992	9	9	FALSE	FALSE	FALSE	FALSE	Transcriptional Profiling of human pluripotent stem cells and and derived tissues
ERP009022	13	13	FALSE	FALSE	FALSE	FALSE	Deregulation of PPAR-beta/delta target genes in tumor-associated macrophages by fatty acid ligands in the ovarian cancer microenvironment - RNAseq
ERP009050	4	4	FALSE	FALSE	FALSE	FALSE	Detection of posttranscriptional inosine modification at the precursor tRNA level
ERP009114	6	6	FALSE	FALSE	FALSE	FALSE	Metagenomics of sputum from patients with respiratory infection
ERP009260	20	20	FALSE	FALSE	FALSE	FALSE	Differential expression analysis by RNA-Seq reveals perturbations in the platelet mRNA transcriptome triggered by pathogen reduction systems
ERP009263	2	2	FALSE	FALSE	FALSE	FALSE	Genome-wide profiling analysis reveals annexin A6 is a novel EZH2 target gene involving gastric cellular proliferation
ERP009282	18	18	FALSE	FALSE	FALSE	FALSE	Systems biology approaches reveal low-dose effects of nanoparticles
ERP009283	6	6	FALSE	FALSE	FALSE	FALSE	The RNA binding protein Quaking regulates formation of circRNAs
ERP009295	1	8	FALSE	FALSE	FALSE	FALSE	Global_RNA_expression_patterns_in_endodermal_differentiated_cells_
ERP009309	9	9	FALSE	FALSE	FALSE	FALSE	Senescent and myofibroblastic cancer-associated fibroblasts share a contractile phenotype regulated by NOX4 generation of reactive oxygen species in the tumour microenvironment
ERP009437	100	352	TRUE	TRUE	TRUE	TRUE	RNAseq of left ventricle heart tissue of 128 dilated cardiomyopathy (DCM) cases
ERP009514	16	23	FALSE	FALSE	FALSE	FALSE	ribo-depleted RNA-Seq of HepG2 cells exposed to Benzo[a]pyrene for 6,12,18,24,36 and 48h.
ERP009612	6	6	FALSE	FALSE	FALSE	FALSE	Transcriptional characterization of Human Lung Organoids (HLOs) using RNAseq
ERP009695	14	563	FALSE	FALSE	FALSE	FALSE	Epigenetic_regulation_of_pre_implantation_development
ERP009756	11	11	FALSE	FALSE	FALSE	FALSE	Transcriptome profiling of human pancreatic cell lineage specification reveals functional signaling pathways and lncRNAs for cell fate determination
ERP009768	45	58	FALSE	FALSE	FALSE	FALSE	Human granulocyte transcriptome annotation and analysis reveals increased expression variability for lncRNAs compared to mRNAs in healthy individuals
ERP009793	9	9	FALSE	FALSE	FALSE	FALSE	PPARβ/δ ligand response in monocyte derived macrophages
ERP009841	6	6	FALSE	FALSE	FALSE	FALSE	Olfactory_transcriptomics_in_humans
ERP009913	6	6	FALSE	FALSE	FALSE	FALSE	RNA-seq comparison: before/after MARIS protocol and library construction technique test
ERP009935	6	7	FALSE	FALSE	FALSE	FALSE	RNA-seq of Ins+ cells in human differentiation protocol across lines and isolated from human islets
ERP009992	24	24	TRUE	FALSE	TRUE	FALSE	The definition of SCA2 blood RNA biomarkers highlights Ataxin-2 as strong modifier of mitochondrial factors like PINK1
ERP010003	40	40	TRUE	FALSE	TRUE	FALSE	BLOOD BIOMARKERS OF RISK FOR SYNUCLEINOPATHY, A VARIANT OF PARKINSON’S DISEASE
ERP010060	17	17	FALSE	FALSE	FALSE	FALSE	RNA-seq of NEAT1 knockdown in neuronal excitability
ERP010065	5	8	FALSE	FALSE	FALSE	FALSE	Baseline gene expression profile of human extrahepatic biliary cells/biliospheres in vitro
ERP010082	16	16	FALSE	FALSE	FALSE	FALSE	Baseline miRNA expression profile of human extrahepatic biliary cells/biliospheres in vitro
ERP010177	14	14	FALSE	FALSE	FALSE	FALSE	Alu element-containing RNAs maintain nucleolar structure and function
ERP010227	48	48	TRUE	FALSE	TRUE	FALSE	Transcriptome analysis reveals a classical interferon signature induced by IFNλ4 in human primary cells.
ERP010353	16	19	FALSE	FALSE	FALSE	FALSE	CTTV020_epigenomes_of_cell_lines_PILOT___RNA
ERP010372	32	32	FALSE	FALSE	FALSE	FALSE	Transcriptome of Normal and Cystic Fibrosis Human Bronchial Epithelial Cells Infected with Pseudomonas Aeruginosa
ERP010522	0	2	FALSE	FALSE	FALSE	FALSE	Jinfukang induces cellular apoptosis through activation of Fas and DR4 in A549 cells
ERP010553	18	18	FALSE	FALSE	FALSE	FALSE	Posttranscriptional mRNA expression changes in stress
ERP010561	18	18	FALSE	FALSE	FALSE	FALSE	Gene expression profiles of H16N2 cells expressing EZH2 variants
ERP010659	0	3	FALSE	FALSE	FALSE	FALSE	Regulated endocleavage balances the degradation of nonsense-mediated decay substrates
ERP010784	4	85	FALSE	FALSE	FALSE	FALSE	RNA-seq of spinal cord, brain, liver, and muscle from an SMA mouse model
ERP010786	0	6	FALSE	FALSE	FALSE	FALSE	ISG15 counteracts Listeria monocytogenes infection
ERP010795	78	78	FALSE	FALSE	FALSE	FALSE	Transcriptome sequencing identifies dysregulated WNT signaling in precursor lesion and recurrent mutations of tumor suppressor RNF43 during malignant transformation in multistep gastric carcinogenesis
ERP010889	27	30	FALSE	FALSE	FALSE	FALSE	RNA-seq of gastric biopsies from subjects at different stages of gastric inflammation and histological changes.
ERP010929	0	2	FALSE	FALSE	FALSE	FALSE	RNA_sequencing of human pancreatic adenocarcinoma cell line Panc-1 with or without IL-35 up-regulated
ERP010930	49	49	TRUE	FALSE	TRUE	FALSE	Low grade gliomas subtype analysis
ERP011000	6	6	FALSE	FALSE	FALSE	FALSE	Elucidation of FOXP1 target genes in DLBCL by RNA-Seq
ERP011057	4	5	FALSE	FALSE	FALSE	FALSE	RNASeq_stable_cell_lines
ERP011097	15	15	FALSE	FALSE	FALSE	FALSE	CML CD34+ cells were treated with RITA, CPI-203, the combination thereof and nilotinib.
ERP011202	2	2	FALSE	FALSE	FALSE	FALSE	SK-OV-3 cells under Carboplatin
ERP011233	10	22	FALSE	FALSE	FALSE	FALSE	RNA-seq of MCF-7 (breast adenocarcinoma) and 2102Ep (embryonic carcinoma) cells upon LINE-1 knockdown.
ERP011243	6	6	FALSE	FALSE	FALSE	FALSE	5Aza and TSA treatment of MCF7 cells (RNA-seq)
ERP011264	7	8	FALSE	FALSE	FALSE	FALSE	Interleukin-7 abrogates the immunosuppressive function of human double-negative T cells by activating Akt/mTOR signaling
ERP011275	40	60	TRUE	TRUE	TRUE	FALSE	Nucleocytoplasmic shuttling of immunosuppressive Yersinia effector YopM is mediated by DEAD box helicase DDX3 and controls nuclear Ribosomal S6 Kinase 1
ERP011282	5	6	FALSE	FALSE	FALSE	FALSE	RNA-sequencing analysis of quiescent and activated human skeletal muscle stem cells
ERP011301	6	6	FALSE	FALSE	FALSE	FALSE	Increased Expression of Phosphodiesterase Type 5 Promotes the Invasive Potential of Breast Cancer Cells: Implications for Targeted Therapy.
ERP011411	100	148	TRUE	TRUE	TRUE	TRUE	Pancreatic ductal adenocarcinoma primary cultures enriched or not in cancer stem cells
ERP011528	5	6	FALSE	FALSE	FALSE	FALSE	SNRPB knockdown in U251 cells
ERP011837	9	9	FALSE	FALSE	FALSE	FALSE	RNA-Seq of human embryonic stem cells over expressing NANOS3 and DAZL
ERP012180	6	18	FALSE	FALSE	FALSE	FALSE	Integrated Genomic Analysis of Survival Outliers in Glioblastoma
ERP012188	10	10	FALSE	FALSE	FALSE	FALSE	Functional Heterogeneity of Cancer-Associated Stromal Fibroblasts Show Differential Gene Expression Profile in Chondrosarcoma
ERP012527	100	384	FALSE	FALSE	FALSE	FALSE	Identification_and_molecular_charaterization_of_new_tumor_suppressor_genes_on_prostate_cancer
ERP012552	100	1529	TRUE	FALSE	TRUE	FALSE	Single-cell RNA-seq reveal lineage formation and X-chromosome dosage compensation in human preimplantation embryos
ERP012646	62	64	FALSE	FALSE	FALSE	FALSE	FLT3_Insertional_Mutagenesis_Mapping_in_AML
ERP012748	24	24	TRUE	FALSE	TRUE	FALSE	Transcriptome analysis of bladder wall from patients with bladder outlet obstruction induced lower urinary tract dysfunction
ERP012838	12	12	FALSE	FALSE	FALSE	FALSE	Epigenetic evolution of endocrine therapy resistant cells
ERP012914	100	1866	FALSE	FALSE	FALSE	FALSE	Transcriptional profiling of HAP1 kinase-knockout cells upon stimulation with polypeptides and small molecules
ERP012939	15	15	FALSE	FALSE	FALSE	FALSE	Transcriptome profiling of cells depleted of hnRNPC, Upf1, or co-depleted of hnRNPC and Upf1.
ERP012951	7	12	FALSE	FALSE	FALSE	FALSE	Knuuttila et al. Castration induces up-regulation of intratumoral androgen biosynthesis and androgen receptor expression in an orthotopic VCaP human prostate cancer xenograft model. Am J Pathol. 2014 Aug;184(8):2163-73. doi: 10.1016/j.ajpath.2014.04.010. Epub 2014 Jun 17.
ERP012958	24	24	TRUE	FALSE	TRUE	FALSE	Transcription profiling of cytoplasmic and nuclear RNA of hnRNPC depleted cells and ER-Raf1 activated HR1 cells
ERP012979	100	262	TRUE	TRUE	TRUE	TRUE	Comprehensive analysis of the transcriptional and mutational landscape of follicular and papillary thyroid cancers
ERP013068	4	4	FALSE	FALSE	FALSE	FALSE	Human BAT/WAT under Cold Exposure/Thermoneutrality
ERP013191	7	15	FALSE	FALSE	FALSE	FALSE	RNA-seq of liver tissue and liver cancer cell lines
ERP013206	63	63	TRUE	TRUE	TRUE	TRUE	Whole transcriptome profiling of Esophageal adenocarcinoma and Barrett's
ERP013215	16	16	FALSE	FALSE	FALSE	FALSE	Expression profiling of budding cells in colorectal cancer suggests an EMT-like phenotype and molecular subtype switching
ERP013260	64	64	TRUE	TRUE	TRUE	TRUE	Transcriptional landscape of human tissue lymphocytes unveils uniqueness of tumor-infiltrating T regulatory cells
ERP013303	8	8	FALSE	FALSE	FALSE	FALSE	miR-515 and migration in cancer
ERP013387	12	12	FALSE	FALSE	FALSE	FALSE	Large-scale study of total and polysomial mRNA after DDX6 depletion in HEK293 cells
ERP013422	6	6	FALSE	FALSE	FALSE	FALSE	Dfifferential gene expression in human KBM-7 clone B and KBM-7-NuKO (NUDT2 KO) cells
ERP013498	100	110	FALSE	FALSE	FALSE	FALSE	CRISPR_Screening_in_Glioblastoma
ERP013561	9	9	FALSE	FALSE	FALSE	FALSE	Effect of hypoxia and atpenin A5 on the human monocyte transcriptome
ERP013700	23	24	TRUE	FALSE	TRUE	FALSE	A transcriptome-based global map of signaling pathways in the ovarian cancer microenvironment associated with clinical outcome
ERP013713	25	25	FALSE	FALSE	FALSE	FALSE	Gene expression patterns in developing intestinal organoids exposed to prolonged FGF4- and Wnt-signaling
ERP013849	2	12	FALSE	FALSE	FALSE	FALSE	RNA-Seq (HEK93_Homo Sapiens)
ERP013870	12	12	FALSE	FALSE	FALSE	FALSE	BMI1 regulates myogenic differentiation, Hippo signaling, and oncogene expression in embryonal rhabdomyosarcoma.
ERP013914	22	22	FALSE	FALSE	FALSE	FALSE	RNA-Seq analysis of human intact and damaged osteoarthrtitic cartilage following total knee replacement.
ERP014004	8	8	FALSE	FALSE	FALSE	FALSE	Next generation sequencing identifies major DNA methylation changes during progression of Ph+ chronic myeloid leukemia
ERP014062	8	8	FALSE	FALSE	FALSE	FALSE	Unliganded Estrogen Receptor Beta cooperates with Argonaute 2 in the modulation of transcription rate and splicing of target genes in breast cancer cells.
ERP014117	10	10	FALSE	FALSE	FALSE	FALSE	Transcriptional profiling of human serotonergic neurons in vitro
ERP014162	1	8	FALSE	FALSE	FALSE	FALSE	Cancer associated fibroblasts (CAFs) are activated in cutaneous basal cell carcinoma and in the peritumoral skin
ERP014247	3	9	FALSE	FALSE	FALSE	FALSE	Transcriptional profiling of human naive embryonic stem cells
ERP014344	11	11	FALSE	FALSE	FALSE	FALSE	The Functional Analysis of Granulins and Progranulin
ERP014376	0	3	FALSE	FALSE	FALSE	FALSE	Genomic aberrations in crizotinib resistant lung adenocarcinoma samples by transcriptome sequencing
ERP014449	12	12	FALSE	FALSE	FALSE	FALSE	RNA-seq in HUVECs overexpressing Sox18 and treated with Sm4
ERP014531	100	125	FALSE	FALSE	FALSE	FALSE	RNA-Seq analysis of unstimulated and LPS-stimulated monocytes from manifest HD and control subjects.
ERP014707	32	32	TRUE	FALSE	TRUE	FALSE	RNA-Seq profiling of dopaminergic neurons from iPSCs of Parkinson's disease patients
ERP015139	29	46	TRUE	FALSE	TRUE	FALSE	Transcriptome analyses of chronic traumatic encephalopathy show alterations in protein phosphatase expression associated with tauopathy
ERP015145	14	14	FALSE	FALSE	FALSE	FALSE	Expression RNA-Seq data of matched cases of pre-treatment Fine-needle aspiration (FNA) and the respective post neo-adjuvant treatment operative sample of breast cancer patients.
ERP015178	12	12	FALSE	FALSE	FALSE	FALSE	Unliganded Estrogen Receptor Beta cooperates with Argonaute 2 in the modulation of transcription rate and splicing of target genes in breast cancer cells. Part 1
ERP015292	4	40	FALSE	FALSE	FALSE	FALSE	_SMA_transcriptomics_and_non_canonical_translation
ERP015294	54	54	FALSE	FALSE	FALSE	FALSE	Transcriptome of dermal fibroblasts from healthy human donors differing by donor age, donor gender and UV exposition (Gerontosys).
ERP015444	8	8	FALSE	FALSE	FALSE	FALSE	Jinfukang enhances the pro-apoptotic activity of cisplatin via activation of AIFM2 in human lung cancer cells
ERP015474	9	27	FALSE	FALSE	FALSE	FALSE	In Vivo Functional Platform Targeting Patient- Derived Xenografts Identifies WDR5-Myc Association as a Critical Determinant of Pancreatic Cancer
ERP015518	4	7	FALSE	FALSE	FALSE	FALSE	RNA-seq analysis of two cell line models of lung diseases in Project 3 of Open Targets - Epigenomes of Cell Lines
ERP015568	1	12	FALSE	FALSE	FALSE	FALSE	Analysis of potential off-target effects of the therapeutic vector rAAV_U7-E53 in the treatment of Duchenne muscular dystrophy
ERP015593	45	45	FALSE	FALSE	FALSE	FALSE	RNA_expression_profile_of_Cas9_cancer_cells
ERP015595	5	5	FALSE	FALSE	FALSE	FALSE	Identification of AMKL deregulated genes by RNAseq
ERP015612	30	30	TRUE	FALSE	TRUE	FALSE	Differential gene expression for A2780 human ovarian cancer cells when exposed to a new osmium-based anticancer agent
ERP015684	9	9	FALSE	FALSE	FALSE	FALSE	RNA-seq of LGR5(+) and LGR5(-) cells isolated from human colon adenoma organoids
ERP015750	6	6	FALSE	FALSE	FALSE	FALSE	BASIC: B-cell receptor (BCR) assembly from single cell RNA-seq
ERP015769	12	12	FALSE	FALSE	FALSE	FALSE	DNA methylation variations are required for reversible EMT induced by cancer-associated fibroblasts in PCa cells
ERP015831	15	15	FALSE	FALSE	FALSE	FALSE	Whole Transcriptome sequencing TSCC (tongue squamous cell carcinoma)
ERP015848	5	5	FALSE	FALSE	FALSE	FALSE	The transcriptional signature of human ovarian carcinoma macrophages is associated with extracellular matrix reorganization and disease progression
ERP015850	0	4	FALSE	FALSE	FALSE	FALSE	Molecular characterization of acute lymphoblastic leukemia with CRLF2 overexpression in childhood
ERP015852	6	6	FALSE	FALSE	FALSE	FALSE	RNASeq profiling of AZD8186-treated HCC70 xenografts
ERP015932	6	6	FALSE	FALSE	FALSE	FALSE	Galectin-3 interacts with components of the nuclear ribonucleoprotein complex
ERP016036	9	9	FALSE	FALSE	FALSE	FALSE	Two classes of L1-associated somatic variants in human brain - RNA-Seq
ERP016064	21	21	TRUE	FALSE	TRUE	FALSE	Anatomic specialization of synovial fibroblasts – integrating positional stromal signatures with joint specific pathways in arthritis.
ERP016099	100	236	FALSE	FALSE	FALSE	FALSE	MCF7_Mimic
ERP016243	100	650	FALSE	FALSE	FALSE	FALSE	Human Developmental Biology Resource (HDBR) expression resource-RNAseq
ERP016265	6	48	FALSE	FALSE	FALSE	FALSE	Splicing factor 1 modulates dietary restriction and TORC1 pathway longevity in C. elegans
ERP016268	19	19	FALSE	FALSE	FALSE	FALSE	Transcriptome profiling of DA neurons, human midbrain-like organoids and prenatal midbrain
ERP016347	30	30	TRUE	FALSE	TRUE	FALSE	RNASeq of musculoskeletal ageing using human mesenchymal stem cells and their tissue constructs
ERP016378	2	13	FALSE	FALSE	FALSE	FALSE	A mouse model for a liver disorder
ERP016409	8	8	FALSE	FALSE	FALSE	FALSE	RNA-seq of whole blood samples from human visceral leishmaniasis compared to samples from healthy uninfected controls
ERP016418	4	4	FALSE	FALSE	FALSE	FALSE	Transcriptome analysis of HUVEC
ERP016433	6	6	FALSE	FALSE	FALSE	FALSE	RNA-seq of sh2-H2AFJ and sh-NoTarget in WI-38hTERT cells induced into senescence by etoposide
ERP016435	12	12	FALSE	FALSE	FALSE	FALSE	Transcriptome analysis of neuronal cells infected with tick-borne encephalitis virus reveals strong induction of host response-associated genes that exclude type I and II IFNs
ERP016484	7	8	FALSE	FALSE	FALSE	FALSE	MCF10A cells expressing GATA3 mutants
ERP016616	5	6	FALSE	FALSE	FALSE	FALSE	Transcriptomics in Zika virus-infected human brain organoids
ERP016636	12	12	FALSE	FALSE	FALSE	FALSE	Tuning the transcriptional response to hypoxia through HIF prolyl- and asparaginyl-hydroxylase inhibition:Sequencing Data
ERP016691	12	12	FALSE	FALSE	FALSE	FALSE	Repression of miR-31 expression by BCL6 specifies helper function of human follicular helper T cells
ERP016798	63	63	TRUE	TRUE	TRUE	TRUE	Whole transcriptome profiling of 63 breast cancer tumours
ERP016801	6	6	FALSE	FALSE	FALSE	FALSE	TSLPR expression marks a functionally discrete subset of human monocytes elicited by TLR4 activation.
ERP016816	50	50	TRUE	FALSE	TRUE	FALSE	Transcriptomic profiling of human purified intestinal epithelial samples and organoids from paediatric and foetal small and large intestine
ERP017123	7	7	FALSE	FALSE	FALSE	FALSE	Whole-islet RNA-sequencing analysis of human pancreas and type 2 diabetes.
ERP017126	100	3514	FALSE	FALSE	FALSE	FALSE	Single-cell RNA-seq analysis of human pancreas from healthy individuals and type 2 diabetes patients
ERP017153	10	20	FALSE	FALSE	FALSE	FALSE	IL-12 protects from psoriasiform skin inflammation
ERP017213	4	4	FALSE	FALSE	FALSE	FALSE	RNAseq libraries to study developmental alternative polyadenylation in human primitive streak progenitors derived from hESCs.
ERP017433	17	18	FALSE	FALSE	FALSE	FALSE	Transcriptional differences between the peripheral and the transcription zone of the prostate
ERP017435	2	2	FALSE	FALSE	FALSE	FALSE	nascent RNAseq of hESC.
ERP017549	8	8	FALSE	FALSE	FALSE	FALSE	RNA-seq of fetal urinary bladder and lung tissue
ERP017706	6	6	FALSE	FALSE	FALSE	FALSE	Transcription profiling of oesophageal adenocarcinoma by RNA-seq
ERP017989	45	45	TRUE	FALSE	TRUE	FALSE	Transcriptional profiling of human bronchial epithelial cell BEAS-2B exposed to diesel and biomass ultrafine particles
ERP018533	22	24	TRUE	FALSE	TRUE	FALSE	RNA-seq analysis of cell-line models for monocyte to macrophage transformation: Project 3 of Open Targets - Epigenomes of Cell Lines
ERP019583	13	13	FALSE	FALSE	FALSE	FALSE	The transcriptional signature of ascites-associated macrophages is linked to interferon signaling and a favorable clinical outcome in a subgroup of ovarian carcinoma patients
ERP019983	8	8	FALSE	FALSE	FALSE	FALSE	Comparative transcriptome analysis between immortalized ovarian surface epithelial (iOSE) and immortalized fallopian tube secretory epithelial (iFTE) cells
ERP019993	18	18	FALSE	FALSE	FALSE	FALSE	Effect on gene expression after 4 days of a single, 15 Gy dose of ionizing X ray radiation on A549, H460 and H1299 human lung cancer cell-lines
ERP020187	12	12	FALSE	FALSE	FALSE	FALSE	RNA-seq of A431 cell line after gefitinib treatment
ERP020415	20	42	FALSE	FALSE	FALSE	FALSE	Dual RNA-seq of M. tuberculosis H37Rv infecting macrophage-like THP-1 cells during 48h
ERP020461	13	13	FALSE	FALSE	FALSE	FALSE	CSF of Trypanosoma infected human RNAseq
ERP020462	6	6	FALSE	FALSE	FALSE	FALSE	RNAseq of blood samples of Trypanosoma infected human patients
ERP020468	9	9	FALSE	FALSE	FALSE	FALSE	RNA-Seq of human regulatory T cells and effector T cells cultured at standard 37°C temperature and in mild hypothermia (33°C).
ERP020471	6	32	FALSE	FALSE	FALSE	FALSE	RNAseq of the membrane-bound complement regulator genes (CR1, CR1L, CR2, CD55, CD46, CD34) in eight normal human eyes, comparing peripheral retina and macular retina, pigmented epithelium and choroid/sclera.
ERP020523	89	96	TRUE	TRUE	TRUE	TRUE	AGR_Project___African_Genome_Resource__total_RNA_sequencing_for_1000_Genomes_African_populations
ERP020535	18	18	FALSE	FALSE	FALSE	FALSE	this work combines newly developed methods of host gene expression analysis in duodenal tissues with unique approaches to the identification of specific pathobiont bacteria in the duodenal microbiome to elucidate mechanisms of GI dysfunction in Common Variable Immunodeficiency (CVID). As such it provides new insights into how the mucosal immune response controls gut function in general.
ERP020551	12	12	FALSE	FALSE	FALSE	FALSE	IFI16 is required for DNA sensing in human macrophages by promoting production and function of cGAMP
ERP020581	16	16	FALSE	FALSE	FALSE	FALSE	hDBR1 OVEREXPRESSED CALU6 AND 293T CELLS VS. CONTROL CELLS
ERP020609	79	79	TRUE	TRUE	TRUE	TRUE	Persistent KSHV infection increases EBV-associated tumor formation in vivo via enhanced EBV lytic gene expression
ERP020724	55	75	FALSE	FALSE	FALSE	FALSE	RNASeq reveals conservation of function among the yolk sacs of human, mouse and chicken
ERP020736	4	96	FALSE	FALSE	FALSE	FALSE	RNA-seq of human colorectal cancer cell line COLO320DM treated with the secretome of irradiated or control cancer-associated fibroblasts for 6 or 48 hours
ERP020769	6	6	FALSE	FALSE	FALSE	FALSE	Phosphoglycerate dehydrogenase causes electron transport chain defect via impaired heme synthesis: RNA sequencing.
ERP020771	24	24	TRUE	FALSE	TRUE	FALSE	RNA-seq analysis of neutrophils from CD40L-deficient patients and healthy controls, as well as HL-60 promielocytic cell line
ERP020977	100	136	TRUE	TRUE	TRUE	TRUE	_Genetics_of_gene_expression_in_macrophage_immune_response_Open_access
ERP020994	100	252	FALSE	FALSE	FALSE	FALSE	Transcriptomic profiling of antigen-specific T cells at the single-cell level after clearance of hepatitis C virus
ERP021140	78	78	TRUE	TRUE	TRUE	TRUE	Identification of heterogeneous senescence-associated transcriptional programs
ERP021298	28	28	TRUE	FALSE	TRUE	FALSE	Functional and transcriptional heterogeneity of human hemopoietic lympho-myeloid progenitors
ERP021315	11	11	FALSE	FALSE	FALSE	FALSE	RNAseq analysis of human peritoneal dialysis effluent cells treated with or without alanyl-glutamine supplemented peritoneal dialysis fluid in a randomized controlled cross-over pilot study
ERP021415	6	6	FALSE	FALSE	FALSE	FALSE	RNA-Seq of purified P-bodies from HEK293 cells
ERP021488	6	30	FALSE	FALSE	FALSE	FALSE	RNA-seq of human and mouse stem-cell derived neurons and mouse primary cortical neurons after KCl-induced membrane depolarization against controls.
ERP021667	24	24	TRUE	FALSE	TRUE	FALSE	RNAseq of ovarian cancer ascites cells
ERP021686	84	84	TRUE	TRUE	TRUE	TRUE	Mammary fat pad and intraductal xenografts with both DCIS.COM-lacZ and DCIS.COM-SOX11 cell lines to characterize the changes in mRNA expression in invasive cancers.
ERP021706	10	10	FALSE	FALSE	FALSE	FALSE	Transcriptome of self-reactive proliferating CD4+ T cells in multiple sclerosis
ERP021828	6	6	FALSE	FALSE	FALSE	FALSE	RNA-seq of the human breast cancer ERα-suppressed MCF-7(MCF-7/SP10+) cells and of their internal control MCF-7 (MCF-7/C) cells
ERP022034	58	58	TRUE	TRUE	TRUE	TRUE	RNA sequencing of pancreatic adenocarcinoma (PDAC) xenograft samples
ERP022060	4	4	FALSE	FALSE	FALSE	FALSE	RNA-seq of HEK293T cells treated with control b-globin siRNA and Pat1b siRNA
ERP022084	18	18	FALSE	FALSE	FALSE	FALSE	RNAseq of primary human gallbladder cells, reprogrammed human gallbladder cells, and human pancreatic beta cells
ERP022095	9	9	FALSE	FALSE	FALSE	FALSE	RNA-seq of human normal mammary gland cells FACS sorted into three populations: ALDH+, ALDH-CD44+CD24-, and ALDH-CD44-CD24+
ERP022128	1	1	FALSE	FALSE	FALSE	FALSE	Test
ERP022206	6	6	FALSE	FALSE	FALSE	FALSE	Radiation tolerance mechanism of Crif1 in BMSC
ERP022243	12	12	FALSE	FALSE	FALSE	FALSE	RNAseq of wild-type and giantin knockout retinal pigment epithelial cell lines
ERP022260	8	22	FALSE	FALSE	FALSE	FALSE	RNA-Seq of CD19+ B-cell populations from patients with juvenile dermatomyositis and controls
ERP022266	89	89	TRUE	TRUE	TRUE	TRUE	[RNA-seq] Simultaneous Isolation of DNA-RNA from a single-cell
ERP022280	0	4	FALSE	FALSE	FALSE	FALSE	A novel combination treatment targeting BCL2L1 and MCL1 for KRAS/BRAF-mutated and BCL2L1-amplified colorectal cancers
ERP022329	24	24	TRUE	FALSE	TRUE	FALSE	Effect on gene expression after 4 days of a single, 15 Gy dose of ionizing X ray radiation on H522 human lung cancer, and FaDu, HSC2 and SCC4 human head and neck cancer cell-lines
ERP022368	13	32	FALSE	FALSE	FALSE	FALSE	RNA-seq analysis of human monocyte derived macrophages infected with Mycobacterium tuberculosis H37Rv in the presence of extracellular acidosis
ERP022435	9	9	FALSE	FALSE	FALSE	FALSE	Unliganded Estrogen Receptor Beta cooperates with Argonaute 2 in the modulation of transcription rate and splicing of target genes in breast cancer cells. Part 4
ERP022441	8	8	FALSE	FALSE	FALSE	FALSE	Transcriptional profiling of activated CD4+ memory T cells exposed to anti-TNF and recombinant human TNF-alpha in vitro
ERP022442	29	29	TRUE	FALSE	TRUE	FALSE	RNA-Seq of ALDH positive, ALDH negative and unsorted cells from patient-derived 3D in-vitro models of colon cancer
ERP022458	4	4	FALSE	FALSE	FALSE	FALSE	RNA-seq of H1299 cells stably transfected with empty vector or the p53 mutant R273H.
ERP022527	24	24	TRUE	FALSE	TRUE	FALSE	Examination of the role of BMP signaling in patterning of human pluripotent stem cell derived mid/hindgut spheroids and maintenance of this patterning in organoids transplanted under mouse kidney capsules.
ERP022538	30	30	TRUE	FALSE	TRUE	FALSE	RNA-seq of chemically reset human naive pluripotent stem cells
ERP022766	100	136	TRUE	TRUE	TRUE	TRUE	RNA-seq of HEK293T cell line
ERP022800	20	22	FALSE	FALSE	FALSE	FALSE	RNAseq of ATO trial
ERP022805	17	76	FALSE	FALSE	FALSE	FALSE	BATLAS: Deconvoluting brown adipose tissue
ERP022839	100	152	TRUE	TRUE	TRUE	TRUE	RNAseq of human epithelial lung carcinoma cell line A549 exposed to ceria, silver or zinc ions, micron-sized particles or nanoparticles
ERP022909	100	234	FALSE	FALSE	FALSE	FALSE	Chracterization_of_iPSC_derived_macrophages___cardiovascular_pilot_Open_access
ERP022930	9	9	FALSE	FALSE	FALSE	FALSE	Transcriptome analysis of self-renewing human pancreatic progenitors derived from pluripotent stem cells
ERP022968	29	29	TRUE	FALSE	TRUE	FALSE	RNAseq experiment of non-exposed skin, Actinic Keratosis, Intraepdimeral Carcinoma and Squamous Cell Carcinoma
ERP022982	2	2	FALSE	FALSE	FALSE	FALSE	RNA-seq of human testicular germ cell cancer
ERP023007	45	45	TRUE	FALSE	TRUE	FALSE	RNASeq and ChIPSeq: Therapeutic Targeting of the CBP/P300 Bromodomain for the Treatment of Castration Resistant Prostate Cancer
ERP023066	18	72	FALSE	FALSE	FALSE	FALSE	Amplification of N-Myc is associated with a T-cell-poor microenvironment in metastatic neuroblastoma restraining interferon pathway activity and chemokine expression
ERP023082	58	60	TRUE	TRUE	TRUE	TRUE	Variation in RNA expression in a panel of 30 breast cancer cell lines
ERP023222	30	30	TRUE	FALSE	TRUE	FALSE	Identification of driver genes in uterine leiomyosarcoma: RNA seq
ERP023272	68	68	TRUE	TRUE	TRUE	TRUE	RNA-seq of formalin-fixed, paraffin-embedded uninvolved terminal ileal tissue obtained from ileo-colic resection surgeries of Crohn’s disease and control patients
ERP023317	14	14	FALSE	FALSE	FALSE	FALSE	RNA-seq of human tissues
ERP023321	25	110	FALSE	FALSE	FALSE	FALSE	The Long Noncoding RNA Landscape of Neuroendocrine Prostate Cancer and its Clinical Implications
ERP023414	12	12	FALSE	FALSE	FALSE	FALSE	3' RNA-seq of CD142+/- human adipose stem and progenitor cells
ERP023424	67	67	TRUE	TRUE	TRUE	TRUE	Transcriptional profiling of Th1, Th2, Th9, and Th17 T cell clones
ERP023451	2	2	FALSE	FALSE	FALSE	FALSE	RNA seq of HGPS treated cells
ERP023550	71	72	TRUE	TRUE	TRUE	TRUE	RNA-seq of human intestinal organoids colonized with E. coli and other immature intestinal tissues
ERP023564	96	96	TRUE	TRUE	TRUE	TRUE	Enhanced energetic state and protection from oxidative stress in human myoblasts overexpressing BMI1
ERP023744	2	4	FALSE	FALSE	FALSE	FALSE	Neuroblastoma Wnt target gene signature identifies prognostic clusters and reveals complex interactions regulating differentiation and proliferation.
ERP023816	33	33	TRUE	FALSE	TRUE	FALSE	Time-series RNA-seq experiment performed on nine melanoma cell lines treated with BRAF inhibitor vemurafenib.
ERP023834	6	6	FALSE	FALSE	FALSE	FALSE	The signature of tamoxifen in the architecture of the tumor microenvironment
ERP023890	41	41	TRUE	FALSE	TRUE	FALSE	Intergenic Disease-associated Regions are Abundant in Novel Regulatory Transcripts
ERP023908	12	12	FALSE	FALSE	FALSE	FALSE	Transcriptomics to study the role of Yy1 in melanoma
ERP024004	8	8	FALSE	FALSE	FALSE	FALSE	RNA-seq of coding RNA from USP14 knockout human haploid (HAP1) cells
ERP024006	8	8	FALSE	FALSE	FALSE	FALSE	RNA-seq of coding RNA from DDX6 knockout human haploid (HAP1) cells
ERP024091	4	4	FALSE	FALSE	FALSE	FALSE	lncRNA downregulation
ERP024098	3	3	FALSE	FALSE	FALSE	FALSE	Overexpression of human APOBEC3H in human HEK-293T cells
ERP024278	12	12	FALSE	FALSE	FALSE	FALSE	Transcriptional_response_of_Kolf2_intestinal_organoids_to_IL_22
ERP024280	4	4	FALSE	FALSE	FALSE	FALSE	RNA-seq in a patient with idiopathic X-linked intellectual disability compared to healthy controls with normal mir222 expression
ERP024336	29	79	TRUE	TRUE	TRUE	FALSE	RNA-seq of of dermal fibroblasts
ERP024385	6	6	FALSE	FALSE	FALSE	FALSE	RNA-seq analysis of cytoplasmic RNAs extracted from human T Cells obtained from humanized mice infected with wild-type HTLV-1 and a mutant form lacking the PBM of Tax.
ERP024526	6	6	FALSE	FALSE	FALSE	FALSE	Expression profiling of Jurkat cells infected with HIV-1 and treated with digoxin or DMSO
ERP024544	48	48	FALSE	FALSE	FALSE	FALSE	RNA-seq of Primary Human Hepatocytes (PHH) exposed to Valproic Acid (VPA) for 3 days daily and 3 days daily exposure followed by 3 days washout.
ERP067388	6	6	FALSE	FALSE	FALSE	FALSE	PRC1.6 RNAseq
ERP091820	100	117	TRUE	TRUE	TRUE	TRUE	Time line RNAseq of iPSC-derived neurons from ASD and control subjects.
ERP103984	9	9	FALSE	FALSE	FALSE	FALSE	Transcriptomes of inducible CD271 overexpression in the human melanoma cell line M010817. Part of p2352
ERP104301	11	11	FALSE	FALSE	FALSE	FALSE	RNA-seq of transplanted pluripotent stem cells-derived human intestinal organoids upon mechanical lengthening and human jejunum tissues
ERP104309	36	36	TRUE	FALSE	TRUE	FALSE	SRPK1_is_a_therapeutic_vulnerability_in_acute_myeloid_leukemia_through_its_effects_on_isoform_choice_of_epigenetic_regulators__
ERP104371	5	9	FALSE	FALSE	FALSE	FALSE	RNA-seq of LPS- and palmitate-stimulated THP-1 macrophages
ERP104463	95	95	TRUE	TRUE	TRUE	TRUE	RNA-seq of isolated human foetal and hiPSC L/M-opsin cone photoreceptor populations labelled using the AAV2/9.pR2.1.GFP reporter
ERP104519	4	4	FALSE	FALSE	FALSE	FALSE	Early events of the reaction elicited by CSF-470 melanoma vaccine plus adjuvants: An in vitro analysis of immune recruitment and cytokine release
ERP104537	16	30	FALSE	FALSE	FALSE	FALSE	Transcriptome of CBX7 and CBX8 overexpressing CD34+ HSPCs
ERP104602	63	67	TRUE	TRUE	TRUE	TRUE	RNAseq analysis of fibroblasts, iPSC, iPSC derived RPE and retinal cells from retinitis pigmentosa type 11 patients.
ERP104782	17	17	FALSE	FALSE	FALSE	FALSE	RNA-seq of whole blood samples from patients with visceral leishmaniasis.
ERP104860	9	9	FALSE	FALSE	FALSE	FALSE	Functionally-relevant splicing of resident pre-mRNAs in anucleate platelets upon activation by physiological stimuli
ERP104864	100	154	TRUE	TRUE	TRUE	TRUE	Comprehensive transcriptome analysis of synovium and peripheral blood reveals major disease heterogeneity early in the RA disease process prior to therapeutic intervention
ERP104876	12	12	FALSE	FALSE	FALSE	FALSE	Transcriptome of self-reactive proliferating CD19+ B cells in multiple sclerosis
ERP104908	12	12	FALSE	FALSE	FALSE	FALSE	RNA seq experiment of Treg cells isolated from peripheral blood of patients with pulmonary sarcoidosis compared to Treg cells from peripheral blood of healthy individuals
ERP104977	14	19	FALSE	FALSE	FALSE	FALSE	A unique spliced varicella-zoster virus latency transcript represses expression of the viral transactivator gene 61
ERP105014	26	26	TRUE	FALSE	TRUE	FALSE	Inhibition of mevalonate pathway prevents adipocyte browning in mouse and men by affecting protein prenylation
ERP105032	2	2	FALSE	FALSE	FALSE	FALSE	Electrophysiological properties of human β-cell lines EndoC-βH1 and βH2 conform with human β-cells
ERP105150	14	14	FALSE	FALSE	FALSE	FALSE	Ribosome profiling of CLL patient samples
ERP105175	0	1	FALSE	FALSE	FALSE	FALSE	Changes in the TCRβ repertoire and tumor genomic analyses from a cutaneous melanoma patient immunized with the CSF-470 vaccine
ERP105194	36	36	TRUE	FALSE	TRUE	FALSE	Transcriptome profiling by high throughput sequencing of HeLa cells depleted of MATR3, PTBP1/2 individually or in combination by siRNA.
ERP105312	5	15	FALSE	FALSE	FALSE	FALSE	Expression profiling of DDX3X and DDX54 knockdown in MCF7 cells
ERP105393	6	6	FALSE	FALSE	FALSE	FALSE	RNA-seq of human U2OS cells depleted of NUAK1 by shRNA compared to control
ERP105460	12	12	FALSE	FALSE	FALSE	FALSE	Comparison of the transcriptomic impact of NRF2 depletion with that of NUAK1 depletion in SW480 colorectal cancer cells
ERP105461	5	5	FALSE	FALSE	FALSE	FALSE	Using mitoribosomal profiling to investigate human mitochondrial translation
ERP105482	60	91	TRUE	TRUE	TRUE	TRUE	Biomarkers of response and resistance to checkpoint blockade immunotherapy in metastatic melanoma
ERP105501	75	75	TRUE	TRUE	TRUE	TRUE	RNA-Seq analysis of human osteoarthritic intact cartilage following total knee replacement
ERP105640	9	9	FALSE	FALSE	FALSE	FALSE	RNA-seq of human ovarian adenocarcinoma cell line SKOV3 treated with bisphenol A (10 or 100 nM) against untreated controls
ERP105662	100	685	TRUE	TRUE	TRUE	TRUE	T helper type 2 and type 0 RNA-seq time course
ERP105778	6	6	FALSE	FALSE	FALSE	FALSE	RNA-Seq of 293T cells depleted of U2AF-related proteins
ERP105806	0	13	FALSE	FALSE	FALSE	FALSE	RNA-Seq of BEAS-2B cells treated with low doses of Ag nanoparticles for 6 weeks
ERP105867	7	12	FALSE	FALSE	FALSE	FALSE	Bulk RNA-seq validation experiments for "High dimensional single cell analysis predicts response to anti-PD-1 immunotherapy"
ERP105873	32	32	TRUE	FALSE	TRUE	FALSE	CCR8 expression defines tissue-resident memory T cells in human skin
ERP106152	8	8	FALSE	FALSE	FALSE	FALSE	Human primary adipose-derived stem cells (hpASC) differentiated to white adipocytes stimulated with norepinephrine 3h
ERP106168	14	14	FALSE	FALSE	FALSE	FALSE	Korean Complex Karyotype Sarcoma Patients (RNA-seq)
ERP106228	6	6	FALSE	FALSE	FALSE	FALSE	FXR activation inhibits CAF tumor-promoting features
ERP106298	4	4	FALSE	FALSE	FALSE	FALSE	mRNA-seq of human cells lines derived from Papillary thyroid carcinoma (TPC1) transfected with siRNA against BHLHE40 (DEC1) or with scramble control siRNA
ERP106451	43	53	TRUE	TRUE	TRUE	FALSE	Dual RNA-seq of peripheral blood from Gambian children with severe or uncomplicated Plasmodium falciparum malaria
ERP106487	79	79	TRUE	TRUE	TRUE	TRUE	RNA sequencing of purified intestinal epithelial cells from paediatric biopsies including Inflammatory Bowel Disease and healthy controls
ERP106519	18	18	FALSE	FALSE	FALSE	FALSE	RNA-seq as a global measure of the similarity between human pluripotent stem cell and fetal liver derived B cell hierarchies
ERP106532	25	25	FALSE	FALSE	FALSE	FALSE	RNA-seq of human skin lesions diagnosed as actinic keratosis, intraepidermal carcinoma or squamous cell carcinoma
ERP106556	3	6	FALSE	FALSE	FALSE	FALSE	RNA-seq analysis of the effect of BSA and NaOH added to standard culturing medium on THP-1 macrophages
ERP106591	0	8	FALSE	FALSE	FALSE	FALSE	Transcriptome analysis of HeLa cells upon deprivation of methionine and cysteine (Met/Cys)
ERP106765	6	6	FALSE	FALSE	FALSE	FALSE	RNA-seq to investigate impact of treatment of KRAS mutant A549 lung adenocarcinoma cells with the multi-ERBB inhibitor Neratinib
ERP106766	0	6	FALSE	FALSE	FALSE	FALSE	RNA-seq to investigate impact of treatment of KRAS mutant NCI-H358 lung adenocarcinoma cells with the multi-ERBB inhibitor Neratinib
ERP106767	0	6	FALSE	FALSE	FALSE	FALSE	RNA-seq to investigate impact of treatment of KRAS mutant NCI-H2009 lung adenocarcinoma cells with the multi-ERBB inhibitor Neratinib
ERP106922	8	10	FALSE	FALSE	FALSE	FALSE	miR-200 and miR-375 control widespread epithelial plasticity-associated alternative splicing by controlling Quaking
ERP106942	3	3	FALSE	FALSE	FALSE	FALSE	Accessory replicates, produced alongside the data for the circRNA study PRJEB8225.
ERP106996	100	129	TRUE	TRUE	TRUE	TRUE	RNA-seq comparison of gene expression in enteroids derived of fresh or frozen human intestinal biopsies
ERP107000	0	9	FALSE	FALSE	FALSE	FALSE	RNA-Seq analysis of MCV-miR-M1 mimic-transfected HEK293 cells
ERP107079	15	21	FALSE	FALSE	FALSE	FALSE	tbd
ERP107143	4	6	FALSE	FALSE	FALSE	FALSE	Cytokine-mediated modulation of the hepatic miRNome: IL-6-mediated up-regulation of miR-146b-5p
ERP107276	2	6	FALSE	FALSE	FALSE	FALSE	Gene expression profiling by RNA-seq of human iPSC and iPSC-derived cardiomyocytes from an Yoruban individual (NA19101)
ERP107288	20	21	FALSE	FALSE	FALSE	FALSE	GBM12 flank or intracranial study
ERP107363	0	5	FALSE	FALSE	FALSE	FALSE	Cancer stem cell exosome message transfer into pancreatic non-cancer stem cells: The importance of CD44v6
ERP107424	68	69	TRUE	TRUE	TRUE	TRUE	RNA-sequencing of human embryonic and fetal urinary bladder and genital tissues
ERP107491	1	10	FALSE	FALSE	FALSE	FALSE	Cystic fibrosis (CF) is the most common lethal genetic disease, caused by CFTR (cystic fibrosis transmembrane conductance regulator) gene mutations. CF is characterized by an ionic imbalance and thickened mucus, leading to impaired mucociliary clearance and promoting bacterial colonization and the establishment of infection/inflammation cycles. However, the origin of this inflammation remains unc…
ERP107544	6	6	FALSE	FALSE	FALSE	FALSE	RNA-Seq of human aortic endothelial cells with lysophosphatidylinositol against untreated controls
ERP107545	2	2	FALSE	FALSE	FALSE	FALSE	RNA-Seq of human aortic endothelial cells with lysophosphatidylcholine against untreated controls
ERP107715	54	54	FALSE	FALSE	FALSE	FALSE	RNA-seq of PBMCs to investigate peptide vaccine immunotherapy biomarkers and response patterns in pediatric gliomas
ERP107744	28	29	TRUE	FALSE	TRUE	FALSE	RNA-seq of HeLa-MZ cells treated with Wnt3a conditioned media for 0, 2 and 6 hours
ERP107752	20	20	FALSE	FALSE	FALSE	FALSE	10 Pancreatic cancer cell lines with or without KRAS knock down RNA sequencing
ERP107762	19	35	FALSE	FALSE	FALSE	FALSE	time-course RNAseq of 7 Pancreatic cell lines with ERK inhibitor treatment
ERP107783	6	6	FALSE	FALSE	FALSE	FALSE	RNA-seq to investigate gene expression profile associated with long-non coding RNA RAIN in TPC1 cells
ERP107802	6	6	FALSE	FALSE	FALSE	FALSE	RNA-seq of primary human M2-polarized macrophages cultured in either high-concentration or low-concentration type I collagen.
ERP107923	4	4	FALSE	FALSE	FALSE	FALSE	RNA sequencing of human, IDH2-mutated, acute myeloid leukemia samples from patients before or during treatment with Enasidenib
ERP108322	4	6	FALSE	FALSE	FALSE	FALSE	Transcriptomic profiling of human neuromesodermal-like cells and spinal cord progenitors derived in vitro from H9 ES cell line
ERP108370	27	27	TRUE	FALSE	TRUE	FALSE	RNA-seq of Glioma Neural Stem (GNS) cell line G144 after MEK inhibition in wild type (WT) and CIC (Capicua) depleted cells.
ERP108428	7	8	FALSE	FALSE	FALSE	FALSE	"RNA-Seq Comparing TRIZOL and XRNAX Extracted RNA"
ERP108439	17	17	FALSE	FALSE	FALSE	FALSE	Transcriptomic profiling of three different neuroblastoma cell lines (CLB-BAR, CLB-GE and SK-N-AS) in response to ALK inhibition
ERP108451	10	10	FALSE	FALSE	FALSE	FALSE	RNA sequencing of CD57+ and CD57- effector memory CD8 T cells in patients with type 1 diabetes
ERP108475	4	6	FALSE	FALSE	FALSE	FALSE	RNA-seq in GR18 cell line to identify genes regulated by the Glucocorticoid Receptor
ERP108490	10	10	FALSE	FALSE	FALSE	FALSE	RNA-seq of Plasmodium vivax derived from clinical isolates
ERP108557	3	12	FALSE	FALSE	FALSE	FALSE	Total RNA-seq of human oesophageal adenocarcinoma cell line OE19 treated with siNT, siHNF4A, siGATA6 and siHNF4A+siGATA6 for 72 hours
ERP108602	4	6	FALSE	FALSE	FALSE	FALSE	BCL-2 levels do not predict azathioprine treatment response in inflammatory bowel disease, but inhibition induces lymphocyte apoptosis and ameliorates colitis in mice.
ERP108679	17	17	FALSE	FALSE	FALSE	FALSE	Xenogeneic graft-versus-host disease in humanized NSG and NSG-HLA-A2/HHD mice
ERP108746	16	16	FALSE	FALSE	FALSE	FALSE	Comprehensive identification of RNA–protein interactions in any organism using orthogonal organic phase separation (OOPS)s
ERP108747	100	724	FALSE	FALSE	FALSE	FALSE	pheno-seq – linking 3D phenotypes of clonal tumor spheroids to gene expression
ERP108822	48	48	TRUE	FALSE	TRUE	FALSE	Expression changes in BRCA1-deficient breast cancer PDX models treated with PARP-inhibitors.
ERP109073	14	16	FALSE	FALSE	FALSE	FALSE	RNAseq of Human Umbilical Vein Endothelial Cells treated with Insulin in the presence or absence of TGF-beta kinase inhibitor SB431542 for 90 minute.
ERP109084	10	10	FALSE	FALSE	FALSE	FALSE	RNA-sequencing of human dermal fibroblasts (wild-type, overexpressing FoxM1, and with FoxM1 knock-down).
ERP109252	10	12	FALSE	FALSE	FALSE	FALSE	RNA-seq analysis of several immortalized B cell lines (Namalwa, Daudi, Ramos, Raji, Toledo, ARH-77): Project 6 of Open Targets - Epigenomes of Cell Lines
ERP109255	69	69	TRUE	TRUE	TRUE	TRUE	RNA-seq of hepatic biopsies taken from patients with chronic liver disease presenting with different aetiologies (HCV, FLD) and fibrosis stages.
ERP109257	7	8	FALSE	FALSE	FALSE	FALSE	RNA-seq analysis of two common T cell models, HUT78 and JURKAT E6.1: Project 5 of Open Targets - Epigenomes of Cell Lines
ERP109263	8	9	FALSE	FALSE	FALSE	FALSE	RNA-seq of blood taken from patients suffering from sleeping sickness and infected with Trypanosoma brucei rhodesiense
ERP109267	18	18	FALSE	FALSE	FALSE	FALSE	RNA-seq analysis of several in vitro models of hepatocyte function: Project 4 of Open Targets - Epigenomes of Cell Lines
ERP109295	12	12	FALSE	FALSE	FALSE	FALSE	RNASeq of human breast cancer cells MCF7 and LCC2 treated with Tamoxifen or DMSO
ERP109432	37	54	TRUE	TRUE	TRUE	FALSE	Comparative proteomic and RNA-seq analyses identify glypican-3 as a hepatocyte host cell receptor for Plasmodium falciparum sporozoite invasion
ERP109451	8	8	FALSE	FALSE	FALSE	FALSE	RNA-seq of hepatocytes obtained through step-wise differentiation of hIPSCs from a patient with A1AT deficiency and its point mutation-corrected isogenic hIPSC line. Comparison to primary hepatocytes from a healthy donor and an A1AT-deficient patient.
ERP109502	2	12	FALSE	FALSE	FALSE	FALSE	Ago-RIP-Seq Analysis to Identify miR-375 Targets in Human Macrophages
ERP109583	22	24	TRUE	FALSE	TRUE	FALSE	The histone chaperone HIRA cooperates with PML-NBs to activate host innate immune defences in response to HSV-1 infection
ERP109626	42	62	TRUE	TRUE	TRUE	FALSE	RNA-seq to investigate the proto CpG island methylator phenotype of sessile serrated adenoma/polyps
ERP109703	38	38	TRUE	FALSE	TRUE	FALSE	RNA-seq analysis of Chronic Lymphocytic Leukemia patients belonging to stereotyped subsets #6 and #8
ERP109789	100	192	TRUE	TRUE	TRUE	TRUE	RNA-seq of human neurons derived from H9 embryonic stem cell lines treated with BDNF, TrkB agonist ZEB 85 or NT4 against untreated controls
ERP109857	37	37	TRUE	FALSE	TRUE	FALSE	Pre-existing functional heterogeneity of tumorigenic compartment as the origin of chemoresistance in pancreatic tumors
ERP109918	100	168	TRUE	TRUE	TRUE	TRUE	Bulk RNA-seq of of human dermal fibroblasts from up to 66 individuals (supplementary)
ERP109940	7	9	FALSE	FALSE	FALSE	FALSE	RNA-Seq of human fetal hearts at 9, 12 and 16 weeks of gestation
ERP109941	52	56	TRUE	TRUE	TRUE	TRUE	Epithelium-only cultured stem cells isolated from human pluripotent stem cell derived intestinal organoids grown in matrigel and alginate
ERP109983	12	12	FALSE	FALSE	FALSE	FALSE	RNA-seq of human pancreatic cell lines, L3.6pl and BxPC-3, upon knockdown of p63 for 48 hours compared to siControl
ERP109990	8	18	FALSE	FALSE	FALSE	FALSE	TCF/LEF dependent and independent regulation of Wnt/beta-catenin transcription
ERP109999	25	25	TRUE	FALSE	TRUE	FALSE	RNAseq of isolated mitotic HeLa cells treated with Actinomycin D
ERP110052	2	2	FALSE	FALSE	FALSE	FALSE	Transcriptome profiling of Anlotinib-resistant NCI-H1975 and Anlotinib-treated Anlotinib-resistant NCI-H1975
ERP110083	20	20	FALSE	FALSE	FALSE	FALSE	RNA-seq analysis of PROX1 overexpression and knockdown in glioblastoma cell lines
ERP110099	28	28	TRUE	FALSE	TRUE	FALSE	Reverse transcriptase inhibitors in Aicardi-Goutières syndrome
ERP110106	4	12	FALSE	FALSE	FALSE	FALSE	RNA-seq of blood from donors with connective tissue diseases in the Lupus Extended Phenotype Cohort
ERP110138	4	8	FALSE	FALSE	FALSE	FALSE	RNA-Seq of human micro- and macrovascular endothelial cells
ERP110145	5	12	FALSE	FALSE	FALSE	FALSE	RNA-seq analysis of MES-MM 98 and REN mesothelioma cell lines modulated for miR-24-3p expression
ERP110314	10	10	FALSE	FALSE	FALSE	FALSE	RNA-seq of human ASCs expanded with 10% FBS and in FBS-deprived condition.
ERP110318	9	9	FALSE	FALSE	FALSE	FALSE	RNA-seq of human melanoma cell line A375 treated with the tetracycline analogs Col-3 or doxycycline against untreated controls
ERP110376	5	24	FALSE	FALSE	FALSE	FALSE	RNA-seq expression profiling of humain MAIT cells in blood and liver as compared to mainstream TCD4+ and TCD8+ cells.
ERP110448	18	18	FALSE	FALSE	FALSE	FALSE	RNA-Seq of A375 cells treated with tetracycline-based crosslinking probes to identify binding sites for the tetracycline analogs Col-3 and doxycycline on the human ribosome
ERP110482	18	18	FALSE	FALSE	FALSE	FALSE	RNA-Seq of A375 cells treated with tetracycline-based crosslinking probes, with and without competition by parent tetracyclines, to show specific binding of the tetracycline analogs Col-3 and doxycycline on rRNA substructures of the human ribosome
ERP110628	32	32	TRUE	FALSE	TRUE	FALSE	MDA-MB-231/1833 bone-metastatic breast cancer cell gene expression after conditioning in conditioned medium from HUVECs conditioned in conditioned medium from static and flow-stimulated MLO-Y4 osteocytes
ERP110773	10	12	FALSE	FALSE	FALSE	FALSE	mRNA-seq of HCT116 RNF40 knockdown cells upon TNF-alpha stimulation
ERP110814	29	30	TRUE	FALSE	TRUE	FALSE	RNA-sequencing of the mRNA transcriptome in blood, across three time-points in severe psoriasis patients treated with the tumor necrosis factor (TNF) inhibitor, etanercept
ERP110816	100	180	FALSE	FALSE	FALSE	FALSE	RNA-sequencing of the mRNA transcriptome in lesional and non-lesional skin, across three time-points in severe psoriasis patients treated with the tumor necrosis factor (TNF) inhibitor, etanercept
ERP111019	3	3	FALSE	FALSE	FALSE	FALSE	Herbal formula YYJD induces lung cancer cell apoptosis via activation of EGR1 (RNA-seq)
ERP111064	16	16	FALSE	FALSE	FALSE	FALSE	RNAseq analysis of IKKbeta knockdown EDC4 knockdown irradiated and untreated
ERP111116	32	32	TRUE	FALSE	TRUE	FALSE	RNA-seq of JAK2VF and DNMT3A mutant Myelofibrosis patients
ERP111139	1	6	FALSE	FALSE	FALSE	FALSE	High-throughput targeted long-read single cell sequencing reveals the clonal and transcriptional landscape of lymphocytes
ERP111307	8	8	FALSE	FALSE	FALSE	FALSE	PRPF8 iCLIP on HeLa cells in response to eIF4A3 Knockdown
ERP111405	6	6	FALSE	FALSE	FALSE	FALSE	RNA-seq of human cancer cell line OVCA420* following TIGAR knockdown with shRNA
ERP111437	14	36	FALSE	FALSE	FALSE	FALSE	Generation of progesterone-responsive endometrial fibroblasts from human induced pluripotent stem cells: role of the WNT/CTNNB1 pathway
ERP111489	1	18	FALSE	FALSE	FALSE	FALSE	Cardiac Ribo-seq and polyA-RNA-seq raw data of 2 Human iPSC Lines, 6 Male Mice and 10 Male Rats
ERP111521	4	4	FALSE	FALSE	FALSE	FALSE	RNA-sequencing of human induced pluripotent stem cell-derived intestinal epithelial organoids
ERP111852	31	31	TRUE	FALSE	TRUE	FALSE	RNA-seq comparison of fetal lung and cultured fetal lung derived organoids with pluripotent stem cell derived lung organoids
ERP111913	70	70	TRUE	TRUE	TRUE	TRUE	RNA-seq from knee and hip osteoarthritis cartilage
ERP111914	11	11	FALSE	FALSE	FALSE	FALSE	Transcriptome comparison of human Extra-thymic AIRE expressing cells to medullary thymic epithelial cells and conventional antigen presenting dendritic cells.
ERP112241	19	36	FALSE	FALSE	FALSE	FALSE	RNA-seq of human breast cancer cell lines: CAL120; MDAMB468 and BT549 incubated in DMEM-F12 and Plasmax in normoxia (21%O2) and hypoxia (0.1% O2)
ERP112291	13	39	FALSE	FALSE	FALSE	FALSE	RNA seq. of lung cancer tumors
ERP112312	6	6	FALSE	FALSE	FALSE	FALSE	RNA-seq of HER2-positive breast cancer BT474 cell line in response to KDM5 ihibition
ERP112500	7	9	FALSE	FALSE	FALSE	FALSE	RNA-seq of TCF4 silencing in A431 cells
ERP112503	9	24	FALSE	FALSE	FALSE	FALSE	RNA-seq profiling of NSCLC cell lines exposed to the PARP inhibitor talazoparib.
ERP112510	11	30	FALSE	FALSE	FALSE	FALSE	Transcriptome analysis of AML samples at diagnosis and relapse after Hematopoietic Stem Cell Transplantation (HSCT)
ERP112751	91	100	TRUE	TRUE	TRUE	TRUE	The LL-100 panel: 100 DSMZ cell lines for blood cancer studies; RNA-Seq
ERP112773	19	35	FALSE	FALSE	FALSE	FALSE	A single agent induces apoptosis of AML blasts and prolongs survival in AML xenograft models.
ERP112787	5	6	FALSE	FALSE	FALSE	FALSE	Lineage-specific control of TFIIH by MITF determines transcriptional homeostasis and DNA repair
ERP112822	1	4	FALSE	FALSE	FALSE	FALSE	RNA-seq of HeLA SS6 cells treated with siRNAs against Smu1, RED/IK, MFAP1
ERP112912	2	14	FALSE	FALSE	FALSE	FALSE	Recurrent activating STAT5B N642H mutations in myeloid neoplasms with eosinophilia
ERP113092	7	30	FALSE	FALSE	FALSE	FALSE	Variation in RNA expression in a panel of 30 breast cancer cell lines
ERP113133	8	10	FALSE	FALSE	FALSE	FALSE	Placenta transcriptome profiling in Intrauterine Growth Restriction (IUGR)
ERP113252	32	58	TRUE	TRUE	TRUE	FALSE	Regional differences in human biliary tissues and corresponding in vitro derived organoids
ERP113396	25	44	TRUE	FALSE	TRUE	FALSE	RNA-sequencing of inflamed intestinal mucosa of inflammatory bowel disease patients
ERP113438	2	6	FALSE	FALSE	FALSE	FALSE	RNAseq of proneural glioblastoma stem-like cells 72 hours after infection with human cytomegalovirus (CMV) Towne strain
ERP113498	18	39	FALSE	FALSE	FALSE	FALSE	Population RNA-seq of human ESC-derived cardiac derivatives
ERP113593	3	8	FALSE	FALSE	FALSE	FALSE	RNA-seq of human cardiovascular endothelial cell line HUVEC, treated with different media
ERP113770	31	56	TRUE	TRUE	TRUE	FALSE	Establishment of Porcine and Human Expanded Potential Stem Cells (bulk RNA-seq)
ERP113862	48	48	TRUE	FALSE	TRUE	FALSE	Extracellular proteins from Lactobacillus acidophilus are essential immunomodulatory players in Crohn Disease
ERP113881	7	10	FALSE	FALSE	FALSE	FALSE	Transcriptome profiling of primary skin fibroblasts reveal distinct molecular features between PLOD1- and FKBP14-kyphoscoliotic Ehlers-Danlos Syndrome
ERP113943	9	9	FALSE	FALSE	FALSE	FALSE	Elucidation of purine-9 methylation in human nucleo-cytoplasmic tRNAs
ERP114104	70	72	TRUE	TRUE	TRUE	TRUE	Altered Gene Expression in Antipsychotic Induced Weight Gain
ERP114122	29	159	TRUE	TRUE	TRUE	FALSE	Variation and genetic control of chromatin architecture in humans (RNAseq)
ERP114127	25	27	TRUE	FALSE	TRUE	FALSE	RNAseq of human cell line RPCI-WM1 comparing artificial PRDM1-targeting miRNA to non-targeting control, and comparing Tazemetostat treatment to DMSO. ChIPseq for the factors BLIMP1 and H3K27me3 in the RPCI-WM1, OPM-2 and NCI-H929 cell lines, along with ChIPseq for EZH2 in the NCI-H929 cell line.
ERP114128	5	6	FALSE	FALSE	FALSE	FALSE	RNA-seq in GR18 cell line to identify genes regulated by the Glucocorticoid Receptor (24h treatment)
ERP114243	3	4	FALSE	FALSE	FALSE	FALSE	Illumina RNA-seq of polyA+ RNA from HAP1 cells
ERP114262	12	12	FALSE	FALSE	FALSE	FALSE	Transcriptomic analysis by AmpliSeq Ion Torrent to explore the effects of the long non-coding RNA TGFB2-AS1 on gene expression in human keratinocytes
ERP114365	9	9	FALSE	FALSE	FALSE	FALSE	RNA-Seq of human U87MG-GFP cells from sub-cutan xenografts as a function of distance from blood vessels
ERP114370	24	24	TRUE	FALSE	TRUE	FALSE	mRNA-seq for HCT116 Parental and ARID1A knockdown cells, mRNA-seq for DLD1 Parental, ARID1A knockdown and ARID1A knockout cells, mRNA-seq for COLO320DM Parental and ARID1A knockdown and ARID1A knockout cells
ERP114386	6	6	FALSE	FALSE	FALSE	FALSE	Fractionation RNAseq in conjunction with Illumina TRUseq method
ERP114387	47	48	TRUE	FALSE	TRUE	FALSE	RNAseq libraries to study early developmental progenitors (24hrs differentiation vs hESCs)
ERP114425	63	72	TRUE	TRUE	TRUE	TRUE	Integrative analysis of single-cell expression data reveals distinct regulatory states in bidirectional promoters.
ERP114435	100	384	TRUE	TRUE	TRUE	TRUE	Infection of naïve primary human B-lymphocytes with Epstein-Barr virus (EBV) – time course transcriptomic analysis in the pre-latent phase of viral infection
ERP114480	18	18	FALSE	FALSE	FALSE	FALSE	RNA-seq in Raji cells with inducible BZLF1 prior to and after induction of EBV's lytic cycle by doxycycline
ERP114921	100	115	TRUE	TRUE	TRUE	TRUE	RNA-seq of H1N1 infected monocyte-derived dendritic cells (MoDC), stimulated with single-stranded oligonucleotides (ssON) and/or Poly I:C.
ERP114936	5	15	FALSE	FALSE	FALSE	FALSE	RNA-Seq of human lymph node stromal cells during the earliest phases of rheumatoid arthritis
ERP115010	100	301	TRUE	TRUE	TRUE	TRUE	Blood RNAseq of TB contacts samples
ERP115027	8	12	FALSE	FALSE	FALSE	FALSE	RNA-seq analyses of OCI-Ly10 cell lines transduced by doxycycline-inducible lentiviral vectors expressing SPI1 WT or mutant proteins
ERP115046	24	24	TRUE	FALSE	TRUE	FALSE	RNASeq of human mesenchymal stem cells (6 donors) with and without treatment with 1 hour of cyclic tensile strain (2.6 – 6.2% strain, 5.0 Hz).
ERP115185	7	8	FALSE	FALSE	FALSE	FALSE	RNA-seq to investigate YBX3 siRNA knockdown in HeLa cells
ERP115228	7	8	FALSE	FALSE	FALSE	FALSE	RNA-seq of circulating Tfh like cells at day zero and seven relative to seasonal influenza vaccination
ERP115250	7	7	FALSE	FALSE	FALSE	FALSE	Timeline RNAseq of fibroblast to neuron direction conversion
ERP115406	27	27	TRUE	FALSE	TRUE	FALSE	RNA-seq timeline of fibroblast to neuron conversion using traditional NC media and NC+ZPAK media
ERP115551	9	9	FALSE	FALSE	FALSE	FALSE	Transcriptome analysis of human brain microvascular endothelial cells response to Neisseria meningitidis and its antigen MafA using RNA-seq
ERP115758	7	9	FALSE	FALSE	FALSE	FALSE	Transcriptome analysis of human brain microvascular endothelial cells response to Borrelia burgdorferi and its antigen Erp23 using RNA-seq
ERP115772	9	9	FALSE	FALSE	FALSE	FALSE	Transcriptome analysis of human brain microvascular endothelial cells response to Streptococcus pneumoniae and its antigen Adhesion lipoprotein using RNA-seq
ERP115774	9	9	FALSE	FALSE	FALSE	FALSE	Transcriptome analysis of human brain microvascular endothelial cells response to interactive DIII domain of protein E of WNV and interactive DIII domain of protein E of TBEV using RNA-seq
SRP000599	40	40	TRUE	FALSE	TRUE	FALSE	Genome-wide annotation of small RNAs expressed in HeLa and HepG2 cells
SRP000931	14	14	FALSE	FALSE	FALSE	FALSE	Melanoma Cell Transcriptome
SRP001313	9	10	FALSE	FALSE	FALSE	FALSE	miRNA expression of human cancer and mouse cell lines
SRP001349	0	2	FALSE	FALSE	FALSE	FALSE	Illumina mRNA-Seq of control and hnRNP H knockdown in 293T cells
SRP001381	3	5	FALSE	FALSE	FALSE	FALSE	Target RNA-directed destruction of miRNAs in Drosophila
SRP001462	0	4	FALSE	FALSE	FALSE	FALSE	Effect of read-mapping biases on detecting allele-specific expression from RNA-sequencing data.
SRP001540	100	161	TRUE	TRUE	TRUE	TRUE	Understaning mechanisms underlying human gene expression variation with RNA sequencing
SRP001558	12	36	FALSE	FALSE	FALSE	FALSE	Sex-specific and lineage-specific alternative splicing in primates
SRP001563	45	45	FALSE	FALSE	FALSE	FALSE	Polymorphic cis- and trans-regulation of human gene expression
SRP001758	4	4	FALSE	FALSE	FALSE	FALSE	PTB CLIP-seq
SRP001893	12	12	FALSE	FALSE	FALSE	FALSE	Regulation of alternative splicing by histone modifications
SRP002079	62	62	FALSE	FALSE	FALSE	FALSE	Dynamic transcriptomes during neural differentiation of human embryonic stem cells
SRP002105	14	15	FALSE	FALSE	FALSE	FALSE	Pol II and its associated epigenetic marks are present at pol III-transcribed non-coding RNA genes (II)
SRP002126	0	14	FALSE	FALSE	FALSE	FALSE	Human variation in PolII and NF-KappaB binding (RNA-seq study uninduced by TNF-alpha)
SRP002128	10	10	FALSE	FALSE	FALSE	FALSE	Human variation in PolII and NF-KappaB binding (RNA-seq study with TNF-alpha induced)
SRP002184	6	6	FALSE	FALSE	FALSE	FALSE	Multiple platform assessment of the EGF dependent transcriptome by microarray and deep tag sequencing analysis
SRP002220	4	4	FALSE	FALSE	FALSE	FALSE	Analysis of microRNA transcriptome by deep sequencing of small RNA libraries of peripheral blood (seq data)
SRP002245	0	1	FALSE	FALSE	FALSE	FALSE	Characterization of the RNA content of chromatin
SRP002272	15	15	FALSE	FALSE	FALSE	FALSE	Small RNA Solexa sequencing of human liver samples
SRP002274	6	6	FALSE	FALSE	FALSE	FALSE	Next generation sequencing of human brain tissues transcriptome
SRP002306	3	4	FALSE	FALSE	FALSE	FALSE	Elucidating the stromal expression pattern in response to tumor-derived Shh
SRP002326	0	38	FALSE	FALSE	FALSE	FALSE	Ultra-high throughput sequencing-based small RNA discovery and discrete statistical biomarker analysis in a collection of cervical tumors and matched controls
SRP002347	14	15	FALSE	FALSE	FALSE	FALSE	Multi tissue small RNA
SRP002487	30	38	FALSE	FALSE	FALSE	FALSE	Transcriptome-wide identification of RNA-binding protein and microRNA target sites by PAR-CLIP: sequencing data
SRP002543	7	40	FALSE	FALSE	FALSE	FALSE	Diverse endonucleolytic cleavage sites in the mammalian transcriptome depend upon microRNAs, Drosha, and additional nucleases
SRP002605	0	24	FALSE	FALSE	FALSE	FALSE	Analysis of HeLa cells after transfection with miR-1 or miR-155, by ribosome profiling and mRNA-Seq
SRP002628	30	30	TRUE	FALSE	TRUE	FALSE	Comparative transcriptomic analysis of prostate cancer and matched normal tissue using RNA-seq
SRP002640	8	9	FALSE	FALSE	FALSE	FALSE	Expanding the MicroRNA Targeting Code: A Novel Type of Site with Centered Pairing
SRP002789	0	4	FALSE	FALSE	FALSE	FALSE	Genome-wide characterization of long nonpolyadenylated RNAs
SRP002861	2	2	FALSE	FALSE	FALSE	FALSE	Deep Sequencing of Human Nuclear and Cytoplasmic Small RNAs Reveals an Unexpectedly Complex Subcellular Distribution of miRNAs and tRNA 3'' Trailers
SRP002958	6	6	FALSE	FALSE	FALSE	FALSE	microRNA expression in human tonsillar B cell populations
SRP003021	2	2	FALSE	FALSE	FALSE	FALSE	Genome-wide analysis of RNAs associated with Lin28
SRP003227	0	1	FALSE	FALSE	FALSE	FALSE	Reprogramming of Human Fibroblasts into Hematopoietic Progenitors by Fusion With Human Fetal Liver CD34+ Cells (RNA-Seq)
SRP003483	2	15	FALSE	FALSE	FALSE	FALSE	Differential genome-wide profiling of tandem 3''UTRs among human breast cancer and normal cells by high-throughput sequencing
SRP003611	49	53	FALSE	FALSE	FALSE	FALSE	Deep transcriptional sequencing analysis of human prostate adenocarcinoma and reference samples
SRP003672	12	12	FALSE	FALSE	FALSE	FALSE	Genome-wide characterization of long nonpolyadenylated RNAs, experiment II
SRP003764	0	1	FALSE	FALSE	FALSE	FALSE	Quantitative and qualitative RNA-seq based evaluation of Epstein-Barr virus transcription in type I latency Burkitt''s lymphoma cells
SRP003901	20	20	FALSE	FALSE	FALSE	FALSE	Digital gene expression (DGE) sequencing of 10 pairs samples between kidney normal tissue and cancer tissue
SRP003902	17	20	FALSE	FALSE	FALSE	FALSE	miRNA sequencing of 10 pairs samples between kidney normal tissues and cancer tissue
SRP004637	4	58	FALSE	FALSE	FALSE	FALSE	Transcriptome sequencing across a prostate cancer cohort identifies PCAT-1, an unannotated lincRNA implicated in disease progression (RNA-Seq data)
SRP004837	3	3	FALSE	FALSE	FALSE	FALSE	Altered antisense-to-sense transcript ratios in breast cancer: ASSAGE
SRP005177	1	4	FALSE	FALSE	FALSE	FALSE	RNA polyadenylation landscape in human and mouse cells
SRP005242	10	19	FALSE	FALSE	FALSE	FALSE	A Comparison of Single Molecule and Amplification Based Sequencing of Cancer Transcriptomes: RNA-Seq Comparison
SRP005309	4	4	FALSE	FALSE	FALSE	FALSE	Genome-wide identification of micro-ribonucleic acids associated with human endometrial receptivity in natural and stimulated cycles by deep sequencing
SRP005342	12	12	FALSE	FALSE	FALSE	FALSE	Regulation of alternative splicing by the core spliceosomal machinery
SRP005449	1	3	FALSE	FALSE	FALSE	FALSE	Bar-coding bias in high-throughput multiplex sequencing of miRNA
SRP005846	0	4	FALSE	FALSE	FALSE	FALSE	The C-Terminal Domain of RNA Polymerase II is Modified by Site-Specific Methylation
SRP006474	13	13	FALSE	FALSE	FALSE	FALSE	A quantitative analysis of CLIP methods for identifying binding sites of RNA-binding proteins (CLIP)
SRP006475	8	10	FALSE	FALSE	FALSE	FALSE	A quantitative analysis of CLIP methods for identifying binding sites of RNA-binding proteins (mRNA-seq)
SRP006561	0	1	FALSE	FALSE	FALSE	FALSE	RNA-seq experiments in human neural crest cells (hNCC)
SRP006574	100	245	FALSE	FALSE	FALSE	FALSE	GSE28884: MicroRNA sequence and expression analysis in breast tumors by deep sequencing
SRP006575	100	114	FALSE	FALSE	FALSE	FALSE	Transcriptional profiling of lncRNAs and novel transcribed regions across a diverse panel of archived human cancers
SRP006674	4	4	FALSE	FALSE	FALSE	FALSE	ChipSeq of FoxP3 bound regions and mRNAseq data of human Treg and CD4+ Th cells
SRP006676	8	8	FALSE	FALSE	FALSE	FALSE	mRNA-seq of Human Airway Epithelial Cells
SRP006717	1	2	FALSE	FALSE	FALSE	FALSE	RNA Capture-Seq resolves the deep complexity of the human transcriptome (Illumina)
SRP006719	0	3	FALSE	FALSE	FALSE	FALSE	ChimeraScan: A tool for identifying chimeric transcription in sequencing data
SRP006726	0	4	FALSE	FALSE	FALSE	FALSE	Gene expression analysis of breast cancer (HCC1954) and normal breast cells (HMEC)
SRP006731	10	11	FALSE	FALSE	FALSE	FALSE	RNA-Seq anlalysis of prostate cancer cell lines using Next Generation Sequencing
SRP006769	10	10	FALSE	FALSE	FALSE	FALSE	rRNA cleavage ensures translational cessation in the mature sperm
SRP006900	0	4	FALSE	FALSE	FALSE	FALSE	RNA-seq of two paired normal and cancer tissues in two stage III colorectal cancer patients
SRP006908	4	5	FALSE	FALSE	FALSE	FALSE	Global analysis of previously unrecognized alternative splicing in BRCA1- related breast cancers
SRP006912	0	5	FALSE	FALSE	FALSE	FALSE	RNA-sequencing of TGF-ß1-driven gene expression in human kidney cell line
SRP006970	3	4	FALSE	FALSE	FALSE	FALSE	Identification of allele-specific alternative mRNA processing via transcriptome sequencing
SRP007169	6	6	FALSE	FALSE	FALSE	FALSE	RNA Sequencing Analysis Generates Comprehensive Transcriptomic Landscape and Identifies PTK6 as a Novel Tumor Suppressor Gene in Esophageal Squamous Cell Carcinoma
SRP007338	15	16	FALSE	FALSE	FALSE	FALSE	Widespread regulated alternative splicing of single codons accelerates proteome evolution
SRP007351	2	4	FALSE	FALSE	FALSE	FALSE	GSE30222: RNA-seq of brain and various cell lines
SRP007403	0	2	FALSE	FALSE	FALSE	FALSE	An EMT-driven alternative splicing program occurs in human breast cancer and modulates cellular phenotype.
SRP007412	21	149	TRUE	TRUE	TRUE	FALSE	The evolution of gene expression levels in mammalian organs
SRP007417	0	15	FALSE	FALSE	FALSE	FALSE	GSE30400: RNA-Seq in GM12878 (ENCODE Project)
SRP007461	100	205	FALSE	FALSE	FALSE	FALSE	GSE30567: Long RNA-seq from ENCODE/Cold Spring Harbor Lab
SRP007481	2	11	FALSE	FALSE	FALSE	FALSE	Transposon-mediated gene regulatory network rewiring contributed to the evolution of pregnancy in mammals
SRP007483	12	12	FALSE	FALSE	FALSE	FALSE	Transcriptomic analysis of autistic brain reveals convergent molecular pathology [high-throughput sequence data]
SRP007494	4	9	FALSE	FALSE	FALSE	FALSE	Integrative Annotation of Human Large Intergenic Non-Coding RNAs Reveals Global Properties and Specific Subclasses
SRP007498	6	9	FALSE	FALSE	FALSE	FALSE	Unstressed HeLa cells and ELAVL1/HuR knock down conditions: polyA RNA-Seq, small RNA-Seq, and PAR-CLIP
SRP007506	1	4	FALSE	FALSE	FALSE	FALSE	Determination of transcript abundance before and after serum induction in human HCT-116 colon cancer cell line.
SRP007560	3	4	FALSE	FALSE	FALSE	FALSE	Transcriptome for human liver cancer
SRP007569	3	3	FALSE	FALSE	FALSE	FALSE	SuperSAGE evidence for CD14++CD16+ monocytes as a third monocyte subset
SRP007596	9	9	FALSE	FALSE	FALSE	FALSE	Genome-wide maps of polyadenylation sites in control and PABPN1kd cells
SRP007605	8	12	FALSE	FALSE	FALSE	FALSE	Comprehensive analysis of RNA-Seq data reveals extensive RNA editing in a human transcriptome
SRP007641	4	4	FALSE	FALSE	FALSE	FALSE	small RNA profiling in human cell line following Dicer silencing
SRP007819	5	5	FALSE	FALSE	FALSE	FALSE	Comprehensive identification of edited miRNAs in the human brain
SRP007825	66	67	TRUE	TRUE	TRUE	TRUE	Small RNA sequencing in normal and psoriatic skin
SRP007881	3	8	FALSE	FALSE	FALSE	FALSE	Analysis of the RNA-Seq data of castration resistant prostate cancer (CRPCa)
SRP007885	6	6	FALSE	FALSE	FALSE	FALSE	CTCF promotes RNA pol II pausing and links DNA methylation to alternative splicing [RNA-Seq]
SRP007946	34	34	TRUE	FALSE	TRUE	FALSE	microRNA expression of cancer and matched adjacent tissues from 7 testicular germ cell tumors and 10 transitional cell carcinomas of bladder
SRP007947	28	34	TRUE	FALSE	TRUE	FALSE	mRNA expression of cancer and matched adjacent tissues of 7 testicular germ cell tumors and 10 transitional cell carcinomas of bladder
SRP008069	1	1	FALSE	FALSE	FALSE	FALSE	Genomic analyses of the RNA binding protein Hu Antigen R (HuR) identify a complex network of target genes and novel characteristics of its binding sites
SRP008145	9	33	FALSE	FALSE	FALSE	FALSE	Systematic dissection and optimization of inducible enhancers in human cells using a massively parallel reporter assay
SRP008216	2	2	FALSE	FALSE	FALSE	FALSE	microRNA Targetome Analysis of Latently KSHV-infected Primary Effusion Lymphoma Cell lines Using PAR-CLIP [Illumina]
SRP008225	8	8	FALSE	FALSE	FALSE	FALSE	An Alternative Splicing Switch Regulates Embryonic Stem Cell Pluripotency and Reprogramming [RNA-Seq]
SRP008258	2	2	FALSE	FALSE	FALSE	FALSE	Human mitochondria hub of small RNAs: Analysis by deep Sequencing
SRP008280	9	9	FALSE	FALSE	FALSE	FALSE	Integration of Hi-C and ChIP-seq data reveals distinct types of chromatin hubs
SRP008331	5	15	FALSE	FALSE	FALSE	FALSE	Transposon-based construction of strand-specific RNA-seq libraries
SRP008339	4	4	FALSE	FALSE	FALSE	FALSE	Immune-related microRNAs are enriched in breast milk exosomes
SRP008479	1	1	FALSE	FALSE	FALSE	FALSE	IGIB-NIV Viral Hologenome
SRP008482	2	5	FALSE	FALSE	FALSE	FALSE	RNA-seq reveals novel transcriptome of genes and their isoforms in human pulmonary microvascular endothelial cells treated with Thrombin
SRP008496	9	12	FALSE	FALSE	FALSE	FALSE	Identification of a Novel Angiogenesis and Tumor Suppressor Gene Rab25 in Esophageal Squamous Cell Carcinoma
SRP008552	6	6	FALSE	FALSE	FALSE	FALSE	Comprehensive microRNA profiling in B-cells of human centenarians by massively parallel sequencing
SRP008743	4	62	FALSE	FALSE	FALSE	FALSE	PrimSeq
SRP008746	4	6	FALSE	FALSE	FALSE	FALSE	Identification of gene fusion transcripts by transcriptome sequencing in BRCA1-mutated breast cancers and cell lines
SRP008775	8	8	FALSE	FALSE	FALSE	FALSE	Comparison of the human oocyte to its sister polar body
SRP008930	4	4	FALSE	FALSE	FALSE	FALSE	Combinatorial role of two paralogous splicing factors, hnRNP L and L-like, in multiple-exon regulation of CD45 alternative splicing
SRP008976	20	25	FALSE	FALSE	FALSE	FALSE	Personal Omics Profiling Reveals Dynamic Molecular Phenotypes and Actionable Medical Risks
SRP009067	4	12	FALSE	FALSE	FALSE	FALSE	The genetics and regulatory logic of alternative polyadenylation in human lymphoblastoid cells
SRP009094	2	2	FALSE	FALSE	FALSE	FALSE	RIPSEQ DNMT1 HL60
SRP009123	6	6	FALSE	FALSE	FALSE	FALSE	Transcriptome sequencing of human hepatocellular carcinoma
SRP009144	2	2	FALSE	FALSE	FALSE	FALSE	Transcriptomic profiling of a glioblastoma multiforme patient with matched control brain tissue
SRP009219	1	1	FALSE	FALSE	FALSE	FALSE	Naive human SCFV library
SRP009246	4	4	FALSE	FALSE	FALSE	FALSE	High-resolution profiling and analysis of viral and host small RNAs during human cytomegalovirus infection
SRP009247	11	44	FALSE	FALSE	FALSE	FALSE	Human-specific patterns of gene expression in the brain (RNA-Seq)
SRP009251	10	10	FALSE	FALSE	FALSE	FALSE	Human transcriptome pattern of primary cutaneous lesions from patients with localized cutaneous leishmaniasis and mucosal leishmaniasis
SRP009262	3	5	FALSE	FALSE	FALSE	FALSE	Identification of new viral genes and transcript isoforms during Epstein-Barr virus reactivation using RNA-seq.
SRP009276	8	10	FALSE	FALSE	FALSE	FALSE	Wide-scale analysis of alternative polyadenylation (APA) associated with proliferation and transformation using 3''-Seq
SRP009310	9	30	FALSE	FALSE	FALSE	FALSE	Correlation of global micro RNA expression with basal cell carcinoma subtype
SRP009316	10	41	FALSE	FALSE	FALSE	FALSE	Burkitt Lymphoma Pathogenesis and Therapeutic Targets from Structural and Functional Genomics
SRP009373	6	6	FALSE	FALSE	FALSE	FALSE	Circular RNAs are the predominant transcript isoform from hundreds of human genes in diverse cell types
SRP009374	2	2	FALSE	FALSE	FALSE	FALSE	A novel post-translational mechanism controlling the oncogenic activity of c-Myc is enhanced in poor outcome breast cancer
SRP009386	1	3	FALSE	FALSE	FALSE	FALSE	Transcriptome of normal,paracancerous and cancerous colon tissues based on RNA-seq method
SRP009408	52	62	TRUE	TRUE	TRUE	TRUE	MicroRNA expression profiles in lung cancer tissues versus adjacent lung tissues using next-gen sequencing
SRP009455	1	1	FALSE	FALSE	FALSE	FALSE	Deep sequencing analysis of small non-coding RNAs reveals the diversity of microRNAs and piRNAs in the human epididymis.
SRP009568	9	10	FALSE	FALSE	FALSE	FALSE	The SEC family of RNA Polymerase II elongation factors: gene target specificity and transcriptional output
SRP009615	7	12	FALSE	FALSE	FALSE	FALSE	GSE33816: RNA-seq analysis of K562 cells (K562-shX) with stable integration of a tet-inducible shRNA targeting a candidate (X) transcription factor from ENCODE/HudsonAlpha-MyersLab
SRP009659	2	4	FALSE	FALSE	FALSE	FALSE	Accurate Identification of A-to-I RNA editing in human by transcriptome sequencing
SRP009840	20	20	FALSE	FALSE	FALSE	FALSE	Outgrowth of Clones Carrying Mutations in Cytosolic 5’-Nucleotidase II in Childhood Relapsed Acute Lymphoblastic Leukemia
SRP009864	1	1	FALSE	FALSE	FALSE	FALSE	High-throughput sequencing of AGO-immunoprecipitating miRs in human senescent fibroblast WI-38
SRP010038	40	40	TRUE	FALSE	TRUE	FALSE	Molecular Effects of Doxycycline Treatment on Pterygium as Revealed by Massive Transcriptome Sequencing
SRP010041	6	6	FALSE	FALSE	FALSE	FALSE	Detecting splicing variants from non-differentially expressed genes of human idiopathic pulmonary fibrosis
SRP010054	10	11	FALSE	FALSE	FALSE	FALSE	Chromatin Accessibility Reveals Insight into Androgen Receptor Activation and Transcriptional Specificity
SRP010061	3	9	FALSE	FALSE	FALSE	FALSE	K562 polyA RNA-Seq
SRP010129	40	40	TRUE	FALSE	TRUE	FALSE	Multicolor miRNA fluorescence in situ hybridization for tumor differential diagnosis
SRP010166	5	16	FALSE	FALSE	FALSE	FALSE	Deep Sequence Analysis of non-small cell lung cancer: Integrated analysis of gene expression, alternative splicing, and single nucleotide variations in lung adenocarcinomas with and without oncogenic KRAS mutations
SRP010181	100	520	TRUE	TRUE	TRUE	TRUE	Derivation of HLA types from shotgun sequence datasets
SRP010279	5	15	FALSE	FALSE	FALSE	FALSE	Integrative genome-wide analysis reveals cooperative regulation of alternative splicing by hnRNP proteins (CLIP-Seq)
SRP010280	13	31	FALSE	FALSE	FALSE	FALSE	Integrative genome-wide analysis reveals cooperative regulation of alternative splicing by hnRNP proteins (RNA-Seq)
SRP010350	18	18	FALSE	FALSE	FALSE	FALSE	Effects of Cardiac Glycosides on RNA Expression in Prostate Cancer LNCaP-abl Cells
SRP010374	1	25	FALSE	FALSE	FALSE	FALSE	Wobble Base-pairing Slows in vivo Translation Elongation in Metazoans
SRP010384	3	3	FALSE	FALSE	FALSE	FALSE	Transcriptome of normal, paracancerouse and cancerous bladder tissues based on RNA-Seq method
SRP010430	4	4	FALSE	FALSE	FALSE	FALSE	A protective strategy against hyperinflammatory responses requiring the non-transcriptional actions of GPS2
SRP010483	10	10	FALSE	FALSE	FALSE	FALSE	The human pancreatic islet transcriptome: impact of pro-inflammatory cytokines
SRP010644	17	17	FALSE	FALSE	FALSE	FALSE	Rescue Of Dysfunctional Autophagy By Peptide IDR-1018 Attenuates Hyperinflammatory Phenotype Of Cystic Fibrosis Cells (RNA-seq)
SRP010647	2	2	FALSE	FALSE	FALSE	FALSE	Dosage imbalance of NMD genes is associated with intellectual disability
SRP010670	2	2	FALSE	FALSE	FALSE	FALSE	Genome-wide analysis of histone methylation reveals chromatin state-based regulation of host cellular gene expression induced by hepatitis B viruses (DGE dataset)
SRP010675	6	6	FALSE	FALSE	FALSE	FALSE	Small RNA profile of HeLa cells through the cell cycle
SRP010678	2	3	FALSE	FALSE	FALSE	FALSE	Transcriptome profiling of epidermal differentiation
SRP010679	7	12	FALSE	FALSE	FALSE	FALSE	The translational landscape of mTOR signaling steers cancer initiation and metastasis
SRP010712	2	2	FALSE	FALSE	FALSE	FALSE	miR-seq of human frontal lobe
SRP010943	5	5	FALSE	FALSE	FALSE	FALSE	Small RNA profiles following TUT knock-down in HeLa
SRP010944	4	28	FALSE	FALSE	FALSE	FALSE	RIP-seq analysis of eukaryotic Sm proteins identifies three major categories of Sm-containing ribonucleoproteins
SRP010961	6	6	FALSE	FALSE	FALSE	FALSE	Alternative Splicing Networks Regulated by Signaling in Human T Cells
SRP011054	2	2	FALSE	FALSE	FALSE	FALSE	iCLIP analysis of EZH2-interacting RNAs
SRP011085	20	66	FALSE	FALSE	FALSE	FALSE	Characterization of transcriptome dynamics in response to contact with host cells
SRP011107	2	2	FALSE	FALSE	FALSE	FALSE	Two large groups of YB-1 associated RNAs reveal a novel RNA pathway
SRP011130	4	4	FALSE	FALSE	FALSE	FALSE	Next-generation sequencing and microarray-based interrogation of microRNAs from formalin-fixed, paraffin-embedded tissue: Assessment of cross-platform concordance.
SRP011185	1	1	FALSE	FALSE	FALSE	FALSE	RAMPAGE dataset for the human K562 cell line
SRP011233	7	8	FALSE	FALSE	FALSE	FALSE	Transcriptomic response to benzo[a]pyrene treatment in HepG2 cells (RNA-Seq)
SRP011278	6	6	FALSE	FALSE	FALSE	FALSE	Small RNA-seq and gene expression analysis reveal a miRNA profile of cancer-susceptibility in ATM deficient human mammary epithelial cells (Small RNA-Seq)
SRP011369	15	50	FALSE	FALSE	FALSE	FALSE	A Role for Small RNAs in DNA Double-Strand Break Repair
SRP011378	3	3	FALSE	FALSE	FALSE	FALSE	DNMT3B7, an aberrant DNMT3B isoform, suppresses growth, induces differentiation, and alters DNA methylation in human neuroblastoma
SRP011422	18	31	FALSE	FALSE	FALSE	FALSE	Small RNA sequencing of melanoma samples to deduce microRNA expression profiles
SRP011486	1	1	FALSE	FALSE	FALSE	FALSE	Transcriptome of chronic myeloid leukemia blood in early disease based on RNA-seq method
SRP011546	100	124	TRUE	TRUE	TRUE	FALSE	Tracing pluripotency of human early embryos and embryonic stem cells by single cell RNA-seq
SRP011578	2	2	FALSE	FALSE	FALSE	FALSE	SOX2 gene regulates the transcriptional network of oncogenes and affects tumorigenesis of human lung cancer cells
SRP011895	7	12	FALSE	FALSE	FALSE	FALSE	Comparison of stem-cell derived retinal pigment epithelia (RPE) with human fetal retina pigment epithelium
SRP011903	15	15	FALSE	FALSE	FALSE	FALSE	RBFOX1 Splicing and Transcriptional Regulation in Neurons
SRP011924	14	29	FALSE	FALSE	FALSE	FALSE	mRNA expression profiling in patients with Tetralogy of Fallot and healthy unaffected individuals
SRP011974	8	8	FALSE	FALSE	FALSE	FALSE	DEEP SEQUENCING OF MODELS OF BREAST DUCTAL CARCINOMA IN SITU REVEALS ALDH5A1 AS A NOVEL POTENTIAL THERAPEUTIC TARGET
SRP011977	2	2	FALSE	FALSE	FALSE	FALSE	High-throughput transcriptome sequencing of an AML-M2 patient in two stages: primary tumor and remission.
SRP012015	5	6	FALSE	FALSE	FALSE	FALSE	Transcriptome wide analysis of classically and alternatively activated macrophages
SRP012056	4	4	FALSE	FALSE	FALSE	FALSE	Genome-wide analysis of pre-mRNA 3'' end processing reveals a decisive role of human cleavage factor I in the regulation of 3'' UTR length: A-seq
SRP012062	4	4	FALSE	FALSE	FALSE	FALSE	RNA-sequencing analysis of NB4 cells overexpressing miR-125b
SRP012096	4	4	FALSE	FALSE	FALSE	FALSE	METTL3 KD in HepG2 cells
SRP012098	8	8	FALSE	FALSE	FALSE	FALSE	m6A mapping in human RNA (with treatments)
SRP012099	7	7	FALSE	FALSE	FALSE	FALSE	m6A mapping in human RNA (untreated)
SRP012100	2	4	FALSE	FALSE	FALSE	FALSE	m6A mapping in mouse RNA (mouse liver and human brain)
SRP012167	7	27	FALSE	FALSE	FALSE	FALSE	DPN and Tamoxifen treatments of parathyroid adenoma cells
SRP012289	1	1	FALSE	FALSE	FALSE	FALSE	The post-apoptotic fate of RNAs identified through high-throughput sequencing of human hair
SRP012295	6	6	FALSE	FALSE	FALSE	FALSE	Vascular histone deacetylation by pharmacological HDAC inhibition [TSA, RNA-seq]
SRP012461	100	384	TRUE	TRUE	TRUE	TRUE	RNA-Seq Analysis Reveals Different Dynamics of Differentiation of Human Dermis- and Adipose-derived Stromal Stem Cells
SRP012463	2	2	FALSE	FALSE	FALSE	FALSE	Mixture models and wavelet transforms reveal high confidence RNA-protein interaction sites in MOV10 PAR-CLIP data
SRP012546	18	35	FALSE	FALSE	FALSE	FALSE	Genome-wide microRNA expression analysis of clear cell Renal Cell Carcinoma by next generation deep sequencing
SRP012568	1	3	FALSE	FALSE	FALSE	FALSE	Homo sapiens Transcriptome or Gene expression
SRP012585	10	10	FALSE	FALSE	FALSE	FALSE	Identification of miRNA signatures during the differentiation of hESCs into retinal pigment epithelial cells
SRP012607	5	12	FALSE	FALSE	FALSE	FALSE	Differential analysis of HOXA1 in adult cells at isoform resolution by RNA-Seq [Illumina]
SRP012608	3	3	FALSE	FALSE	FALSE	FALSE	MiR-27a-3p in peripheral blood mononuclear cells as a potential marker for pancreatic cancer screening
SRP012612	1	1	FALSE	FALSE	FALSE	FALSE	A novel miRNA produced during lytic HSV-1 infection is important for efficient replication in tissue culture.
SRP012656	36	36	TRUE	FALSE	TRUE	FALSE	A high dimensional deep sequencing study of non-small cell lung adenocarcinoma in never-smoker Korean females [Seq]
SRP012695	3	3	FALSE	FALSE	FALSE	FALSE	mRNA profiling of THP1 cell line
SRP013021	17	20	FALSE	FALSE	FALSE	FALSE	Poly-gene fusion transcripts and chromothripsis in prostate cancer
SRP013022	3	4	FALSE	FALSE	FALSE	FALSE	RNA-seq in breast cancer cell lines after manipulation of miR-23b expression
SRP013224	11	11	FALSE	FALSE	FALSE	FALSE	Next-generation sequencing reveals HIV-1-mediated suppression of T cell activation and RNA processing and the regulation of non-coding RNA expression in a CD4+ T cell line
SRP013232	1	2	FALSE	FALSE	FALSE	FALSE	RNA-Seq of two bladder cancer cell lines
SRP013239	4	20	FALSE	FALSE	FALSE	FALSE	Global Analysis of the Immediate Transcriptional Effects of Estrogen Signaling Reveals a Rapid, Extensive, and Transient Response
SRP013288	2	2	FALSE	FALSE	FALSE	FALSE	Examination of gene expression in wild type and USP49 knockdown cells [RNA-Seq]
SRP013299	19	19	FALSE	FALSE	FALSE	FALSE	Massive parallel single cell RNA Sequencing of human embryos reveals novel dynamic changes across development stages
SRP013363	9	10	FALSE	FALSE	FALSE	FALSE	The mRNA-bound proteome and its global occupancy profile on protein-coding transcripts [PAR-CLIP]
SRP013389	3	16	FALSE	FALSE	FALSE	FALSE	Genistein and bisphenol A exposure cause estrogen receptor 1 to bind thousands of binding sites in a cell type-specific manner
SRP013402	6	6	FALSE	FALSE	FALSE	FALSE	mRNA expression in iPS cells generated by a synthetic self-replicative RNA
SRP013450	7	20	FALSE	FALSE	FALSE	FALSE	Study functions of ADAR proteins using next generation sequencing of genome and transcriptome
SRP013456	6	6	FALSE	FALSE	FALSE	FALSE	The mRNA-bound proteome and its global occupancy profile on protein-coding transcripts [protein occupancy profiling]
SRP013463	4	4	FALSE	FALSE	FALSE	FALSE	The mRNA-bound proteome and its global occupancy profile on protein-coding transcripts [RNA-seq]
SRP013473	3	4	FALSE	FALSE	FALSE	FALSE	Hi-seq 2000 sequencing facilitates quantitative analysis of transcriptomes in LNCaP cells with or without SiGATA2 treatment.
SRP013504	3	3	FALSE	FALSE	FALSE	FALSE	Cell type-specific binding patterns reveal that TCF7L2 can be tethered to the genome by association with GATA3
SRP013619	3	3	FALSE	FALSE	FALSE	FALSE	Homo sapiens Transcriptome or Gene expression
SRP013621	2	2	FALSE	FALSE	FALSE	FALSE	Homo sapiens Transcriptome or Gene expression
SRP013724	2	2	FALSE	FALSE	FALSE	FALSE	Expression Analysis of Normal and Cancerous Prostate Cells
SRP013725	2	2	FALSE	FALSE	FALSE	FALSE	Mapping of Transcription Start Sites of Normal and Cancerous Prostate Cells
SRP013773	1	6	FALSE	FALSE	FALSE	FALSE	Histone variant H2A.Bbd is associated with active transcription and mRNA processing in human cells [RNA-Seq]
SRP013825	24	39	TRUE	FALSE	TRUE	FALSE	Transcriptomes of germinal zones of human and mouse fetal neocortex suggest a role of extracellular matrix in progenitor self-renewal.
SRP013842	1	1	FALSE	FALSE	FALSE	FALSE	Homo sapiens Variation
SRP013912	4	4	FALSE	FALSE	FALSE	FALSE	Intracellular and extracellular microRNAs expressed by HEK293T cells
SRP013935	3	3	FALSE	FALSE	FALSE	FALSE	Gene expression of three hepatocellular carcinoma cell lines with different organ-tropism.
SRP013981	3	3	FALSE	FALSE	FALSE	FALSE	Small RNAs expression of three hepatocellular carcinoma cell lines with different organ-tropism.
SRP013984	2	6	FALSE	FALSE	FALSE	FALSE	Genetically-driven target tissue over-expression of CD40: A novel mechanism in autoimmune disease
SRP013999	2	4	FALSE	FALSE	FALSE	FALSE	The transposable element composition of human lincRNAs reveals a role for HERVH elements to promote stem cell specific expression of lincRNAs
SRP014009	4	4	FALSE	FALSE	FALSE	FALSE	DGCR8 HITS-CLIP reveals novel functions for the Microprocessor (CLIP-seq)
SRP014020	20	20	FALSE	FALSE	FALSE	FALSE	miRNA high-throughput sequencing of follicular thyroid tumors
SRP014027	6	6	FALSE	FALSE	FALSE	FALSE	Lung adenocarcinoma metastasis is suppressed by the alveolar lineage transcription factors GATA6 and HOPX.
SRP014133	1	1	FALSE	FALSE	FALSE	FALSE	Slicing-Independent RISC Activation Requires the Argonaute PAZ Domain
SRP014142	15	15	FALSE	FALSE	FALSE	FALSE	Identification of new microRNAs in paired normal and tumor breast tissue suggests a dual role for the ERBB2/Her2 gene
SRP014146	15	15	FALSE	FALSE	FALSE	FALSE	Molecular Rejuvenation of Gene Expression Pattern of Photoaged and Intrinsically Aged Human Skin by Broadband Light Treatment
SRP014157	2	7	FALSE	FALSE	FALSE	FALSE	Embedding siRNA sequences targeting Apolipoprotein B100 in shRNA and miRNA scaffolds results in differential processing and in vivo efficacy
SRP014213	21	21	TRUE	FALSE	TRUE	FALSE	A receptor tyrosine kinase network comprised of FGFRs, EGFR, ERBB2, and MET drives growth and survival of HNSCC cell lines.
SRP014320	87	104	TRUE	TRUE	TRUE	TRUE	GSE33480: RNA-seq from ENCODE/Caltech
SRP014428	86	121	TRUE	TRUE	TRUE	TRUE	Full-length mRNA-Seq from single-cell levels of RNA and individual circulating tumor cells
SRP014443	2	2	FALSE	FALSE	FALSE	FALSE	MicroRNA profiling and discovery by deep sequencing cord blood from Down syndrome fetuses
SRP014487	3	3	FALSE	FALSE	FALSE	FALSE	Identification of microarray probe signals constantly present in multiple sample types (part 2)
SRP014540	1	1	FALSE	FALSE	FALSE	FALSE	Mapping Epigenomic Type-Specific Differences Occurring During Hematopoiesis [RNA-Seq]
SRP014542	6	6	FALSE	FALSE	FALSE	FALSE	Genome-wide search for novel human uORFs and N-terminal protein extensions using ribosomal footprinting
SRP014565	1	1	FALSE	FALSE	FALSE	FALSE	HEK293_RNA-seq
SRP014566	10	10	FALSE	FALSE	FALSE	FALSE	Site identification in high-throughput RNA-protein interaction data (Ago2_HITS-CLIP)
SRP014591	5	6	FALSE	FALSE	FALSE	FALSE	FMR1 targets distinct mRNA sequence elements to regulate protein expression [PAR-CLIP]
SRP014620	17	17	FALSE	FALSE	FALSE	FALSE	Identification of the hemogenic endothelial progenitor and its direct precursor in human pluripotent stem cell differentiation cultures
SRP014624	5	6	FALSE	FALSE	FALSE	FALSE	Argonaute proteins couple chromatin silencing to alternative splicing (RNA IP-Seq)
SRP014629	5	7	FALSE	FALSE	FALSE	FALSE	Global mapping of translation initiation sites in mammalian cells at single-nucleotide resolution
SRP014635	2	2	FALSE	FALSE	FALSE	FALSE	Examination of gene expression in human placenta using RNA-seq
SRP014670	5	7	FALSE	FALSE	FALSE	FALSE	RNA-Seq of cKIT+ sorted cells from 16-16.5 week old fetal testes and ovaries and RNA-Seq of TRA-1-60+ H1 hESCs
SRP014671	9	9	FALSE	FALSE	FALSE	FALSE	LIN28 binds messenger RNAs at GGAGA motifs and regulates splicing factor abundance (HTS)
SRP014675	34	34	TRUE	FALSE	TRUE	FALSE	YM500: An integrative small RNA sequencing (smRNA-seq) database for microRNA research
SRP014688	1	5	FALSE	FALSE	FALSE	FALSE	RNA-DNA DIFFERENCES IN NASCENT RNA
SRP014739	4	4	FALSE	FALSE	FALSE	FALSE	A global analysis of tandem 3''UTRs in eosinophilic chronic rhinosinusitis with nasal polyps
SRP014754	5	5	FALSE	FALSE	FALSE	FALSE	miR-146a promotes the initiation and progression of melanoma by activating Notch signaling
SRP014790	8	8	FALSE	FALSE	FALSE	FALSE	The Small Molecule Genistein Increases Hepcidin Expression in Human Hepatocytes
SRP014809	12	12	FALSE	FALSE	FALSE	FALSE	Persistent androgen receptor-mediated transcription in castration-resistant prostate cancer under androgen-deprived conditions
SRP014856	6	6	FALSE	FALSE	FALSE	FALSE	Synthetic cationic peptide IDR-1018 modulates human macrophage differentiation
SRP014857	1	4	FALSE	FALSE	FALSE	FALSE	ALKBH5 is a New Mammalian RNA Demethylase
SRP014867	6	6	FALSE	FALSE	FALSE	FALSE	Cleavage Factor Im as a key regulator of 3’ UTR length
SRP014920	1	10	FALSE	FALSE	FALSE	FALSE	Gene Expression Changes in a Tumor Xenograft by a Py-Im Polyamide
SRP014925	2	2	FALSE	FALSE	FALSE	FALSE	mRNA profiles following TUT knock-down in HeLa
SRP015003	5	10	FALSE	FALSE	FALSE	FALSE	Papillary Type 2B RCC - RNA SEQ
SRP015013	8	8	FALSE	FALSE	FALSE	FALSE	A model system for assessing the ability of tag sequencing to detect genes specific for malignant B-cells
SRP015138	4	4	FALSE	FALSE	FALSE	FALSE	Hydroxymethylation at gene regulatory regions directs stem cell commitment during erythropoiesis
SRP015360	6	9	FALSE	FALSE	FALSE	FALSE	RNAseq analysis of the human neutrophil transcriptome, with and without in vitro cytokine stimulation
SRP015370	5	38	FALSE	FALSE	FALSE	FALSE	Evolution of mammalian miRNA genes
SRP015409	6	6	FALSE	FALSE	FALSE	FALSE	iMir: An integrated pipeline for high-throughput miRNA-Seq data analysis
SRP015439	2	11	FALSE	FALSE	FALSE	FALSE	Efficient direct reprogramming of c-Kit- mature amniotic cells into endothelial cells by ETS factors and TGFß suppression
SRP015449	5	5	FALSE	FALSE	FALSE	FALSE	Integrative Analyses of Gene Expression and DNA Methylation Profiles in a Breast Cancer Cell Line Model of Tamoxifen-Resistance Indicate a Crucial Role of Cells with Stem-like Properties
SRP015640	64	68	TRUE	TRUE	TRUE	TRUE	Comprehensive comparative analysis of RNA sequencing methods for degraded or low input samples
SRP015668	33	33	TRUE	FALSE	TRUE	FALSE	aSyn polyA-RNAseq in PD and unaffected cortical brain samples
SRP015670	40	40	TRUE	FALSE	TRUE	FALSE	Identification of genes critical for resistance to infection by West Nile virus using RNA-Seq analysis
SRP015715	2	2	FALSE	FALSE	FALSE	FALSE	Revisiting Global Gene Expression Analysis (RNA-Seq)
SRP015725	14	14	FALSE	FALSE	FALSE	FALSE	Differences in miRNA Detection Levels are Technology and Sequence Dependent [NGS]
SRP015733	4	4	FALSE	FALSE	FALSE	FALSE	EWS function in Ewing sarcoma
SRP015741	3	6	FALSE	FALSE	FALSE	FALSE	Transcriptome-wide analyses of CstF64-RNA interactions in global regulation of mRNA alternative polyadenylation
SRP015764	16	19	FALSE	FALSE	FALSE	FALSE	Characteristics of Cross-Hybridization and Cross-Alignment in Pseudo-Xenograft samples by RNA-Seq and Microarrays [RNA-Seq]
SRP015799	6	6	FALSE	FALSE	FALSE	FALSE	BCL11B function in Ewing sarcoma
SRP015845	6	6	FALSE	FALSE	FALSE	FALSE	Next Generation Sequencing Facilitates Quantitative Analysis of Argonaute 2 (Ago2)-immunoprecipitation (IP) after miR-195 or miR-497 overexpression in HepG2
SRP015853	2	2	FALSE	FALSE	FALSE	FALSE	Integrated detection of both 5-mC and 5-hmC by high-throughput tag sequencing technology highlights methylation reprogramming of bivalent genes during cellular differentiation [DGE]
SRP015909	3	3	FALSE	FALSE	FALSE	FALSE	mRNA profiles of WTAP siRNA-treated HUVECs
SRP015926	1	2	FALSE	FALSE	FALSE	FALSE	Homo sapiens Transcriptome of PABPN1-deficient HeLa cells
SRP015943	3	3	FALSE	FALSE	FALSE	FALSE	YAP mediates crosstalk between the Hippo and PI3K-TOR pathway by suppressing PTEN via miR-29
SRP015976	35	59	TRUE	TRUE	TRUE	FALSE	The loop position of shRNAs and pre-miRNAs is critical for the accuracy of Dicer processing in vivo
SRP015989	7	7	FALSE	FALSE	FALSE	FALSE	EWS/FLI function in Ewing sarcoma
SRP016003	12	12	FALSE	FALSE	FALSE	FALSE	Ago HITS-CLIP in KSHV-infected primary effusion lymphoma (PEL) cell lines BCBL-1 and BC-3
SRP016004	6	6	FALSE	FALSE	FALSE	FALSE	Multiple platform assessment and isomir analysis of the EGF dependent microRNA-ome by microarray and deep sequencing analysis [small RNA-seq]
SRP016059	8	8	FALSE	FALSE	FALSE	FALSE	RNA-seq for gastric cancer and normal tissues/cells
SRP016110	1	2	FALSE	FALSE	FALSE	FALSE	Homo sapiens Transcriptome or Gene expression
SRP016118	8	9	FALSE	FALSE	FALSE	FALSE	Expression data for HT29 cells treated with 5-aza-deoxy-cytidine [RNA-Seq]
SRP016140	5	5	FALSE	FALSE	FALSE	FALSE	Identification of Novel Molecular Markers through Transcriptomic Analysis in Human Fetal and Adult Corneal Endothelial Cells
SRP016568	26	29	TRUE	FALSE	TRUE	FALSE	Somatic copy-number mosaicism in human skin revealed by induced pluripotent stem cells (sequencing)
SRP016583	6	6	FALSE	FALSE	FALSE	FALSE	Transcriptional Profiling of Psoriasis Using RNA-seq Reveals Previously Unidentified Differentially Expressed genes
SRP016589	1	6	FALSE	FALSE	FALSE	FALSE	Macaca mulatta Transcriptome or Gene expression
SRP016626	2	2	FALSE	FALSE	FALSE	FALSE	Specific miRNA Stabilization by Gld2-catalyzed Monoadenylation
SRP016629	3	3	FALSE	FALSE	FALSE	FALSE	Accelerated high-yield generation of limb-innervating motor neurons from human stem cells
SRP017019	6	6	FALSE	FALSE	FALSE	FALSE	Translatome of A549, H1299 and HBE cells
SRP017123	9	9	FALSE	FALSE	FALSE	FALSE	Global DNA Hypermethylation in Down Syndrome Placenta [RNA-Seq]
SRP017138	16	16	FALSE	FALSE	FALSE	FALSE	RECURRENT SETBP1 MUTATIONS IN ATYPICAL CHRONIC MYELOID LEUKEMIA
SRP017142	5	6	FALSE	FALSE	FALSE	FALSE	Quantitative analysis of proliferative and Ras-induced senescent human primary fibroblasts transcriptomes
SRP017190	4	4	FALSE	FALSE	FALSE	FALSE	Suppression of miRNA-708 by polycomb group promotes metastases by calcium-induced cell migration
SRP017199	5	5	FALSE	FALSE	FALSE	FALSE	Stability, Delivery and Functions of Human Sperm RNAs at Fertilization
SRP017262	41	43	TRUE	FALSE	TRUE	FALSE	Homo sapiens Transcriptome or Gene expression
SRP017263	19	19	FALSE	FALSE	FALSE	FALSE	Co-Translational Response to Proteotoxic Stress by Elongation Pausing of Ribosomes
SRP017294	4	4	FALSE	FALSE	FALSE	FALSE	Genomewide analysis of U1C-dependent alternative splicing
SRP017305	1	4	FALSE	FALSE	FALSE	FALSE	CFIm25 links alternative polyadenylation to glioblastoma tumour suppression
SRP017330	2	2	FALSE	FALSE	FALSE	FALSE	DICER- and AGO3-dependent generation of retinoic acid-induced DR2 Alu RNAs regulates human stem cell proliferation (RNA-seq)
SRP017352	15	15	FALSE	FALSE	FALSE	FALSE	Homo sapiens Transcriptome or Gene expression from infant epithelial cells in stool
SRP017378	9	9	FALSE	FALSE	FALSE	FALSE	Transcriptome-profiling (RNA-seq) and Ribosome-profiling (Ribo-seq) in proliferation, quiescence, senescence and transformed states.
SRP017395	13	13	FALSE	FALSE	FALSE	FALSE	Homo sapiens Genome sequencing
SRP017411	15	15	FALSE	FALSE	FALSE	FALSE	Direct Conversion of Fibroblasts to Neurons by Reprogramming PTB-Regulated microRNA Circuits
SRP017413	8	8	FALSE	FALSE	FALSE	FALSE	Transcriptome profiling of primary uveal melanomas
SRP017435	18	18	FALSE	FALSE	FALSE	FALSE	Genome-wide transcriptome profiling of SK-Mel-28, UACC-62 and HCT-116 cells stably expressing scrambled shRNA and RAB7 shRNA
SRP017465	22	23	TRUE	FALSE	TRUE	FALSE	RNA sequencing results
SRP017575	53	53	TRUE	TRUE	TRUE	TRUE	Two New Stromal Signatures Stratify Breast Cancers with Different Prognosis
SRP017580	4	4	FALSE	FALSE	FALSE	FALSE	The effect of nicotinamide on dysregulated genes associated with frataxin deficiency in FRDA.
SRP017583	6	6	FALSE	FALSE	FALSE	FALSE	Transcriptome landscape of the human placenta
SRP017644	1	3	FALSE	FALSE	FALSE	FALSE	Direct ChIP-bisulfite sequencing reveals a role of H3K27me3 mediating aberrant hypermethylation of promoter CpG islands in cancer cells (RNA-seq)
SRP017670	4	4	FALSE	FALSE	FALSE	FALSE	Next Generation Sequencing Facilitates Quantitative Analysis of CNE1-mock, CNE1-BART1, CNE-BART3, CNE1-BART7 cells
SRP017684	5	6	FALSE	FALSE	FALSE	FALSE	RNA-Seq analysis of neurons derived from induced pluripotent stem cells reprogrammed from dental pulp
SRP017699	2	2	FALSE	FALSE	FALSE	FALSE	Small RNA analysis of ADAR1-knock down HeLa cells by RNAi
SRP017777	5	13	FALSE	FALSE	FALSE	FALSE	Identification of in vivo, conserved, TAF15 RNA binding sites and the impact of TAF15 on the neuronal transcriptome
SRP017788	6	6	FALSE	FALSE	FALSE	FALSE	Polysome-associated mRNA profiling of cancer cells in response to CXCL12 and IGF1
SRP017789	6	9	FALSE	FALSE	FALSE	FALSE	Translating transcriptome of cancer cells in situ in mesenchymal-rich tumor microenvironment
SRP017809	4	4	FALSE	FALSE	FALSE	FALSE	Small RNA-seq of undiseased human brain
SRP017843	6	6	FALSE	FALSE	FALSE	FALSE	Transcriptional profiles of PA1 teratoma cells transfected by RIPK1, RIPK2, RIPK3, or RIPK4
SRP017933	25	25	TRUE	FALSE	TRUE	FALSE	Regional Differences in gene expression and promoter usage in aged human brains
SRP017942	3	15	FALSE	FALSE	FALSE	FALSE	Widespread regulation of translation by elongation pausing in heat shock
SRP017959	12	62	FALSE	FALSE	FALSE	FALSE	The evolution of lncRNA repertoires and expression patterns in tetrapods
SRP017972	12	12	FALSE	FALSE	FALSE	FALSE	Heterokaryon RNA Sequencing
SRP017979	4	4	FALSE	FALSE	FALSE	FALSE	Small RNA Solexa sequencing of colorectal tumor and adjancent normal tissues
SRP018008	13	18	FALSE	FALSE	FALSE	FALSE	Homo sapiens Transcriptome or Gene expression
SRP018010	6	6	FALSE	FALSE	FALSE	FALSE	DNA topoisomerase I and antisense transcription
SRP018014	1	1	FALSE	FALSE	FALSE	FALSE	Circular RNAs are a large class of animal RNAs with regulatory potency (RNA-Seq)
SRP018020	16	16	FALSE	FALSE	FALSE	FALSE	Evaluation of the effectiveness of semen collection and sperm purification methods for spermatozoa transcript profiling
SRP018022	7	7	FALSE	FALSE	FALSE	FALSE	GLI1 function in Ewing sarcoma
SRP018028	1	3	FALSE	FALSE	FALSE	FALSE	Differential gene expression and exon usage in bone marrow from RARS patients with SF3B1 somatic mutations compared to healthy patients.
SRP018104	9	10	FALSE	FALSE	FALSE	FALSE	Insights into snoRNA biogenesis and processing from PAR-CLIP of snoRNA core proteins and small RNA sequencing
SRP018218	26	33	TRUE	FALSE	TRUE	FALSE	Vitamin d receptor-mediated stromal reprogramming suppresses pancreatitis and enhances pancreatic cancer therapy
SRP018221	4	4	FALSE	FALSE	FALSE	FALSE	RNA-sequencing (RNA-seq) in breast cancer cell lines after ectopic manipulation of miR-26a expression
SRP018234	2	2	FALSE	FALSE	FALSE	FALSE	Physiological Vascular Permeability Requires Induction of Endothelial NR4A1 by Progesterone Receptor [RNA-Seq]
SRP018242	4	5	FALSE	FALSE	FALSE	FALSE	Enrichment of processed pseudogene transcripts in L1-ribonucleoprotein particles
SRP018254	5	10	FALSE	FALSE	FALSE	FALSE	A Stable Transcription Factor Complex Nucleated by Dimeric AML1-ETO Controls Leukaemogenesis
SRP018256	6	6	FALSE	FALSE	FALSE	FALSE	Enhancer Transcripts Mark Active Estrogen Receptor Binding Sites
SRP018284	4	4	FALSE	FALSE	FALSE	FALSE	Identification of differentially expressed small RNAs of colon cancer stem cells.
SRP018312	2	2	FALSE	FALSE	FALSE	FALSE	RNA-Sequencing Analysis of High Glucose Treated Monocytes Reveals Novel Transcriptome Signatures and associated Epigenetic Profiles
SRP018317	4	4	FALSE	FALSE	FALSE	FALSE	AGO-PAR-CLIP of DG75 and BCBL-1
SRP018359	3	3	FALSE	FALSE	FALSE	FALSE	Transcriptome analysis of human sinusoidal endothelial cells, hepatocyte
SRP018377	2	4	FALSE	FALSE	FALSE	FALSE	The Estrogen receptor alpha regulated NEAT1 long non-coding RNA promotes prostate cancer progression [RNA-Seq]
SRP018552	8	8	FALSE	FALSE	FALSE	FALSE	Probing the off-target effect of EGFP siRNA and pro-siRNA in the HeLa-d1EGFP cell line
SRP018716	24	24	TRUE	FALSE	TRUE	FALSE	Remodeling of Ago2-mRNA interactions upon cellular stress reflects miRNA complementarity and correlates with altered translation rates (part 1)
SRP018717	14	14	FALSE	FALSE	FALSE	FALSE	Remodeling of Ago2-mRNA interactions upon cellular stress reflects miRNA complementarity and correlates with altered translation rates (part 2)
SRP018718	16	16	FALSE	FALSE	FALSE	FALSE	Remodeling of Ago2-mRNA interactions upon cellular stress reflects miRNA complementarity and correlates with altered translation rates (part 3)
SRP018719	16	16	FALSE	FALSE	FALSE	FALSE	Remodeling of Ago2-mRNA interactions upon cellular stress reflects miRNA complementarity and correlates with altered translation rates (part 4)
SRP018723	2	6	FALSE	FALSE	FALSE	FALSE	NSun2-mediated cytosine-5 methylation in Vault non-coding RNA determines its processing into small RNAs [iCLIP]
SRP018777	1	1	FALSE	FALSE	FALSE	FALSE	Stranded RNA-seq of H9 cells
SRP018779	5	6	FALSE	FALSE	FALSE	FALSE	Coronary Artery Disease Associated Transcription Factor TCF21 Regulates Smooth Muscle Precursor Cells that Contribute to the Fibrous Cap
SRP018786	8	8	FALSE	FALSE	FALSE	FALSE	NSun2-mediated cytosine-5 methylation in Vault non-coding RNA determines its processing into small RNAs [RNA-seq]
SRP018815	12	12	FALSE	FALSE	FALSE	FALSE	RNA helicase A is necessary for KIF1Bß tumor suppression in neuroblastoma
SRP018836	6	6	FALSE	FALSE	FALSE	FALSE	Identification of mRNAs bound and regulated by human LIN28 proteins and molecular requirements for RNA recognition [RNA-Seq]
SRP018837	4	4	FALSE	FALSE	FALSE	FALSE	Identification of mRNAs bound and regulated by human LIN28 proteins and molecular requirements for RNA recognition [PAR-CLIP]
SRP018838	62	62	FALSE	FALSE	FALSE	FALSE	Single Cell RNA-Seq
SRP018853	80	80	TRUE	TRUE	TRUE	TRUE	Altered microRNA expression in individuals at high risk of type 1 diabetes
SRP018883	8	8	FALSE	FALSE	FALSE	FALSE	Multiple roles for Grainyheadlike transcription factors in the establishment and maintenance of human mucociliary airway epithelium
SRP018933	2	2	FALSE	FALSE	FALSE	FALSE	Small RNA profiling of human cumulus cells and oocytes
SRP019207	4	7	FALSE	FALSE	FALSE	FALSE	Breakpoint analysis of transcriptional and genomic profiles uncovers novel gene fusions spanning multiple human cancer types (RNA-seq)
SRP019222	4	4	FALSE	FALSE	FALSE	FALSE	Epstein-Barr virus maintains lymphomas via its miRNAs
SRP019241	17	17	FALSE	FALSE	FALSE	FALSE	LncRNA DEANR1 facilitates human endoderm differentiation by activating FOXA2 expression
SRP019248	4	4	FALSE	FALSE	FALSE	FALSE	Interleukin-27 treated human macrophages induce the expression of novel miRNAs which may mediate anti-viral properties (RNA-seq)
SRP019250	8	15	FALSE	FALSE	FALSE	FALSE	Global analysis of alternative splicing regulated by RBM10
SRP019270	10	21	FALSE	FALSE	FALSE	FALSE	Trans-chromosomal regulation by a novel lincRNA required for adipogenesis that escapes X-chromosome inactivation
SRP019272	100	362	TRUE	TRUE	TRUE	TRUE	Genetic regulation of human adipose microRNA expression and its consequences for metabolic traits
SRP019275	4	8	FALSE	FALSE	FALSE	FALSE	Mutational activation of a mechanosensitive megachannel drives metastatic cell survival.
SRP019374	4	4	FALSE	FALSE	FALSE	FALSE	RNA-seq expression analysis to determine expression profile similarities between fibroblasts, induced endothelial cells from fibroblasts, and human dermal microvascular endothelial cells
SRP019498	3	3	FALSE	FALSE	FALSE	FALSE	Amplitude modulation of androgen signaling by c-MYC [RNA-Seq]
SRP019503	8	8	FALSE	FALSE	FALSE	FALSE	Homo sapiens Transcriptome or Gene expression
SRP019758	7	8	FALSE	FALSE	FALSE	FALSE	RNA-seq analysis of HT-29, MCF10A, and MDA-MB-436 cells
SRP019762	14	20	FALSE	FALSE	FALSE	FALSE	Increased Neanderthal ancestry in genomic regions associated with lipid catabolism in contemporary Europeans
SRP019807	10	12	FALSE	FALSE	FALSE	FALSE	Identification of expressed and conserved human non-coding RNAs
SRP019810	16	17	FALSE	FALSE	FALSE	FALSE	Genome-wide total RNA and MBD-sequencing in HCT116 and DKO cells as a global re-expression model [RNA-Seq]
SRP019817	4	4	FALSE	FALSE	FALSE	FALSE	Genome-wide methylation and expression analysis of two breast cancer cell lines [RNA-Seq]
SRP019936	32	32	TRUE	FALSE	TRUE	FALSE	An Integrated Model of the Transcriptome Landscape of HER2-Positive Breast Cancer
SRP019939	9	9	FALSE	FALSE	FALSE	FALSE	Using RNA-Seq to create sample-specific proteomic databases that enable mass spectrometric discovery of splice junction peptides
SRP019946	2	2	FALSE	FALSE	FALSE	FALSE	SFMBT1 Functions with LSD1 to Regulate Expression of Canonical Histone Genes and Chromatin-Related Factors [RNA-Seq]
SRP019961	2	2	FALSE	FALSE	FALSE	FALSE	Differences in gastric carcinoma microenvironment stratify according to EBV infection intensity; implications for possible immune adjuvant therapy
SRP019968	8	8	FALSE	FALSE	FALSE	FALSE	Homo sapiens Transcriptome or Gene expression
SRP019980	1	6	FALSE	FALSE	FALSE	FALSE	Homo sapiens Transcriptome or Gene expression
SRP019989	2	5	FALSE	FALSE	FALSE	FALSE	Muscleblind-like proteins regulate embryonic stem cell-specific alternative splicing and reprogramming II
SRP019990	6	6	FALSE	FALSE	FALSE	FALSE	miRNAs associated with the different human Argonaute proteins
SRP019994	99	99	TRUE	TRUE	TRUE	TRUE	Stratification of Leiomyosarcoma molecular subtypes by 3'' end RNA-sequencing: Toward precision medicine
SRP020470	15	16	FALSE	FALSE	FALSE	FALSE	RNA-sequencing of the human milk fat layer during colostrum, transitional, and mature stages of lactation
SRP020486	31	33	TRUE	FALSE	TRUE	FALSE	Characterization of human plasma-derived exosomal RNAs
SRP020491	55	55	TRUE	TRUE	TRUE	TRUE	Changes in gene expression profiles of circulating B cells after influenza vaccination in healthy human subjects
SRP020492	55	55	TRUE	TRUE	TRUE	TRUE	Changes in PBMC gene expression profiles after influenza vaccination in healthy human subjects
SRP020493	14	14	FALSE	FALSE	FALSE	FALSE	Gene expression analysis of breast cancer cell-lines
SRP020496	1	1	FALSE	FALSE	FALSE	FALSE	Pt45P1 next-generation RNA sequencing
SRP020499	4	4	FALSE	FALSE	FALSE	FALSE	Chromatin architecture of the NF-kB/RelA regulatory network
SRP020544	5	5	FALSE	FALSE	FALSE	FALSE	Transcriptome-profiling (RNA-seq) and Ribosome-profiling (Ribo-seq) of BJ cells treated with Nutlin-3a, an MDM2 inhibitor, which induces p53.
SRP020556	11	38	FALSE	FALSE	FALSE	FALSE	Genome-wide probing of RNA structure reveals active unfolding of mRNA structures in vivo
SRP020646	2	4	FALSE	FALSE	FALSE	FALSE	Retroelements and DUX4 Create Primate-specific Promoters for Germline Genes
SRP020661	4	4	FALSE	FALSE	FALSE	FALSE	Apparently Balanced Chromosomal Rearrangements (BCRs) as a model for random mutagenesis in humans
SRP021048	6	6	FALSE	FALSE	FALSE	FALSE	Homo sapiens whole pancreatic islet mRNA during culture in alternate media
SRP021085	28	30	TRUE	FALSE	TRUE	FALSE	RNAseq of PRMT4KD in human cord blood derived CD34+ cells
SRP021130	20	20	FALSE	FALSE	FALSE	FALSE	A Study of Small RNAs from Cerebral Neocortex of Pathology-Verified Alzheimer’s Disease, Dementia with Lewy Bodies, Hippocampal Sclerosis, Frontotemporal Lobar Dementia, and Non-Demented Human Controls
SRP021193	79	80	TRUE	TRUE	TRUE	TRUE	Deep RNA Sequencing Reveals Dynamic Regulation of Myocardial Noncoding RNA in Failing Human Heart and Remodeling with Mechanical Circulatory Support
SRP021214	5	8	FALSE	FALSE	FALSE	FALSE	Widespread Transcription beyond mRNA 3' Ends Yields Abundant Regulatory RNAs
SRP021221	2	2	FALSE	FALSE	FALSE	FALSE	Homo sapiens Transcriptome or Gene expression
SRP021459	3	3	FALSE	FALSE	FALSE	FALSE	Detection of small RNAs generated during early infection of human HEK 293 cells by the alphavirus Sindbis virus
SRP021478	11	16	FALSE	FALSE	FALSE	FALSE	Evaluating the Impact of Sequencing Depth on Transcriptome Profiling in Human Adipose
SRP021509	42	49	TRUE	FALSE	TRUE	FALSE	EZH2 is required for germinal center formation and somatic EZH2 mutations promote lymphoid transformation
SRP021524	4	4	FALSE	FALSE	FALSE	FALSE	Human PA-1 cells treated with scrambled or specific ASOs
SRP021908	6	6	FALSE	FALSE	FALSE	FALSE	Selective suppression of endothelial cytokine production by progesterone receptor [RNA-seq]
SRP021911	12	12	FALSE	FALSE	FALSE	FALSE	Small RNA sequencing of human preovulatory cumulus and mural granulosa cells
SRP021912	6	6	FALSE	FALSE	FALSE	FALSE	High-throughput RNA sequencing of human preovulatory cumulus and mural granulosa cells (mRNA)
SRP021916	1	2	FALSE	FALSE	FALSE	FALSE	Comparing proteomics and RISC immunoprecipitations to identify targets of Epstein-Barr viral miRNAs [RISC-IP-seq]
SRP021917	15	15	FALSE	FALSE	FALSE	FALSE	RNA-sequencing analysis of 5'' capped RNAs identifies novel differentially expressed genes in sessile serrated colon polyps (SSPs)
SRP021918	3	3	FALSE	FALSE	FALSE	FALSE	The permanent reduction of TIA proteins molds expression transcriptome in HeLa cells
SRP021924	5	5	FALSE	FALSE	FALSE	FALSE	Whole transcriptome RNA-seq of undiseased human prefrontal cortex
SRP022025	4	4	FALSE	FALSE	FALSE	FALSE	A genome-wide map of transcription start sites specific for acute promyelocytic leukemia reveals deregulation of full-length transcripts
SRP022028	13	19	FALSE	FALSE	FALSE	FALSE	RNA-seq in neurons derived from iPSCs in controls and patients with schizophrenia and 22q11 del
SRP022029	1	2	FALSE	FALSE	FALSE	FALSE	Parental vs. BRAFi Resistant Melanoma Cell Lines
SRP022043	70	70	TRUE	TRUE	TRUE	TRUE	A blood based 12-miRNA signature of Alzheimer patients
SRP022052	3	5	FALSE	FALSE	FALSE	FALSE	MicroRNA Target Site Identification by Integrating Sequence and Binding Information
SRP022054	38	38	TRUE	FALSE	TRUE	FALSE	High-throughput sequencing of matched colorectal normal, tumor and metastasis tissues and proof-of principal bioinformatics modeling of therapeutic consequences of miRNA applications
SRP022131	15	15	FALSE	FALSE	FALSE	FALSE	Integrated epigenomic analyses of enhancer as well as promoter regions in gastric cancer
SRP022133	25	25	TRUE	FALSE	TRUE	FALSE	Identification of differentially expressed transcripts and pathways one week and six months following implant of left ventricular devices
SRP022166	4	4	FALSE	FALSE	FALSE	FALSE	WTAP is a novel oncogenic protein in Acute Myeloid Leukemia
SRP022260	7	7	FALSE	FALSE	FALSE	FALSE	Expression data from 7 Human Melanomas
SRP022361	5	6	FALSE	FALSE	FALSE	FALSE	ZEB2 function in Ewing sarcoma
SRP022591	6	6	FALSE	FALSE	FALSE	FALSE	Identification of LIN28-bound mRNAs reveals features of target recognition and regulation
SRP022772	4	4	FALSE	FALSE	FALSE	FALSE	miR-146a-5p circuitry uncouples cell proliferation and migration, but not differentiation, in human mesenchymal stem cells
SRP022871	4	4	FALSE	FALSE	FALSE	FALSE	Discovery of the p53 targetome in MCF7 cells from RNA-seq data
SRP022876	6	6	FALSE	FALSE	FALSE	FALSE	Differential gene expression by suppression of either SOX2 or TP63 in KYSE70 human esophageal squamous carcinoma cell line.
SRP022892	2	3	FALSE	FALSE	FALSE	FALSE	RC3H1 posttranscriptionally regulates A20 mRNA and modulates the activity of the IKK/NF-kB pathway [PARCLIP]
SRP022905	1	2	FALSE	FALSE	FALSE	FALSE	A Large-Scale RNAi-Based Mouse Tumorigenesis Screen Identifies New Lung Cancer Tumor Suppressors that Repress FGFR Signaling
SRP022913	26	26	TRUE	FALSE	TRUE	FALSE	RNA-Guided Human Gene Activation by Cas9/CRISPR-Based Engineered Transcription Factors
SRP022920	6	6	FALSE	FALSE	FALSE	FALSE	3'' RNA-Seq (3''SEQ) analysis gene expression profiling at G1-S transition in human embryonic stem cells (hESCs) and hESC-derived endoderm cells
SRP022925	6	10	FALSE	FALSE	FALSE	FALSE	Improved genome-wide mapping of uncapped and cleaved transcripts in eukaryotes—GMUCT 2.0
SRP023199	6	6	FALSE	FALSE	FALSE	FALSE	mRNA sequencing identifies differential gene expresssion profiles between ASCC3 knock-down cells and control cells
SRP023233	1	3	FALSE	FALSE	FALSE	FALSE	A haploid gene-trap mutant collection enables functional genetics in human cells
SRP023262	80	80	TRUE	TRUE	TRUE	TRUE	A shared transcriptional program in early breast neoplasias despite genetic and clinical distinctions
SRP023270	9	12	FALSE	FALSE	FALSE	FALSE	Intragenic DNA methylation modulates alternative splicing by recruiting MeCP2 to promote exon recognition [RNA-Seq]
SRP023533	8	8	FALSE	FALSE	FALSE	FALSE	Integrated analysis of microRNA and mRNA expression and association with HIF binding in MCF-7 cells under hypoxia (miRNA-Seq)
SRP023538	1	1	FALSE	FALSE	FALSE	FALSE	LX22 Small cell lung cancer primary xenograft line. RNA-Seq experiment.
SRP023539	1	6	FALSE	FALSE	FALSE	FALSE	HBV+ HKCI transcriptome
SRP023548	16	16	FALSE	FALSE	FALSE	FALSE	Homo sapiens strain:U-251 MG Transcriptome or Gene expression
SRP023550	7	18	FALSE	FALSE	FALSE	FALSE	Differential LINE-1 retrotransposition in induced pluripotent stem cells between humans and great apes
SRP024244	2	2	FALSE	FALSE	FALSE	FALSE	Transcriptional profiling of FOXP3+ Treg cells and corresponding FOXP3-losing cells
SRP024268	7	20	FALSE	FALSE	FALSE	FALSE	ALDH2, CCNE1 and SMAD3 are Potential Prognostic Markers for Upper Tract Urothelial Carcinoma Revealed by Massively Parallel Sequencing.
SRP024274	52	52	TRUE	TRUE	TRUE	TRUE	Smoking Dysregulates the Human Airway Basal Cell Transcriptome at COPD-linked Risk Locus 19q13.2
SRP024669	4	4	FALSE	FALSE	FALSE	FALSE	LncRNA-dependent mechanisms of androgen receptor-regulated gene activation programs [GRO-seq I]
SRP024674	6	6	FALSE	FALSE	FALSE	FALSE	LncRNA-dependent mechanisms of androgen receptor-regulated gene activation programs [GRO-seq II]
SRP025977	3	4	FALSE	FALSE	FALSE	FALSE	Homo sapiens Transcriptome or Gene expression
SRP025982	100	2898	TRUE	FALSE	TRUE	FALSE	A comprehensive assessment of RNA-seq accuracy, reproducibility and information content by the Sequence Quality Control consortium
SRP025989	1	13	FALSE	FALSE	FALSE	FALSE	High-efficiency RNA cloning enables quantitative measurement of miRNA expression by deep sequencing
SRP026013	16	16	FALSE	FALSE	FALSE	FALSE	Impact of library preparation on downstream analysis and interpretation of RNA-seq data: comparison between Illumina PolyA and NuGEN Ovation protocol
SRP026033	3	3	FALSE	FALSE	FALSE	FALSE	Transcriptome of embryonic stem cells cultured in enzymatic and mechanic passaging methods [RNA-seq]
SRP026042	84	84	TRUE	TRUE	TRUE	TRUE	Environmental factors transmitted by aryl hydrocarbon receptor influence severity of psoriatic skin inflammation [RNA-Seq]
SRP026052	5	5	FALSE	FALSE	FALSE	FALSE	Translation-dependent displacement of UPF1 from coding sequences causes its enrichment in 3’ UTRs
SRP026084	8	8	FALSE	FALSE	FALSE	FALSE	Global regulation of alternative splicing by adenosine deaminase acting on RNA (ADAR) [RNA-seq]
SRP026089	1	1	FALSE	FALSE	FALSE	FALSE	RNA-seq of RNase R treated poly(A)-/ribo- RNAs from H9 cells
SRP026125	10	10	FALSE	FALSE	FALSE	FALSE	The ABRF Next-Generation Sequencing Study (ABRF-NGS): Multi-platform and cross-methodological reproducibility of transcriptome profiling by RNA-seq [Ion Torrent Proton]
SRP026126	100	422	TRUE	TRUE	TRUE	TRUE	The ABRF Next-Generation Sequencing Study (ABRF-NGS): Multi-platform and cross-methodological reproducibility of transcriptome profiling by RNA-seq [Illumina HiSeq 2500]
SRP026144	3	3	FALSE	FALSE	FALSE	FALSE	Characterization of miRNomes in acute and chronic myeloid leukemia cells
SRP026204	3	4	FALSE	FALSE	FALSE	FALSE	Mapping ERß genomic binding sites reveals unique genomic features and identifies EBF1 as an ERß interactor [Gro-Seq]
SRP026208	30	32	TRUE	FALSE	TRUE	FALSE	RNA-seq identifies novel transcript elements and transcript processing in the normal and failing hearts
SRP026256	9	10	FALSE	FALSE	FALSE	FALSE	Transcription factors OVOL1 and OVOL2 induce the mesenchymal to epithelial transition in human cancer
SRP026257	5	5	FALSE	FALSE	FALSE	FALSE	HeLa cell infection with Vaccinia virus
SRP026297	2	2	FALSE	FALSE	FALSE	FALSE	Genome wide mapping of effects of U6atac knockdown on pre-mRNA splicing
SRP026315	8	8	FALSE	FALSE	FALSE	FALSE	High-throughput sequencing of PROMPT-enriched samples.
SRP026331	2	5	FALSE	FALSE	FALSE	FALSE	Orchestrated intron retention regulates normal granulocyte differentiation [RNA-Seq]
SRP026333	3	3	FALSE	FALSE	FALSE	FALSE	Long Noncoding RNA HNF1A-AS1 Regulates Proliferation and Migration in Esophageal Adenocarcinoma Cells
SRP026359	20	20	FALSE	FALSE	FALSE	FALSE	T2D Transcriptome study
SRP026387	14	14	FALSE	FALSE	FALSE	FALSE	The Wnt/ß-catenin-signaling pathway is modulated by androgen ablation therapy for advanced clinical prostate cancer and contributes to androgen independent cell growth
SRP026389	8	12	FALSE	FALSE	FALSE	FALSE	Homo sapiens strain:PBMC Transcriptome or Gene expression
SRP026537	64	64	TRUE	TRUE	TRUE	TRUE	Transcriptional profiling of a breast cancer cell line panel using RNAseq technology
SRP026553	4	7	FALSE	FALSE	FALSE	FALSE	Homo sapiens Transcriptome or Gene expression
SRP026562	12	12	FALSE	FALSE	FALSE	FALSE	Alteration of the microRNA network during the progression of Alzheimer’s disease
SRP026597	20	20	FALSE	FALSE	FALSE	FALSE	ieASV transcriptome project
SRP026620	8	12	FALSE	FALSE	FALSE	FALSE	RNA-seq of Tumor Initiating Cells (TICs) from Lung Squamous Cell Carcinoma (LSCC) lines reveals PRKCI dependent Hedgehog (HH) Signalling
SRP026621	2	2	FALSE	FALSE	FALSE	FALSE	Transcriptome and Translatome Profiling of Caco-2 cells
SRP026648	3	8	FALSE	FALSE	FALSE	FALSE	Homo sapiens Transcriptome or Gene expression
SRP026690	9	16	FALSE	FALSE	FALSE	FALSE	Genome-Wide Transcriptional Effects of the Anti-Cancer Agent Camptothecin
SRP027015	7	12	FALSE	FALSE	FALSE	FALSE	Global response to chemotherapy-induced apoptosis
SRP027258	36	36	TRUE	FALSE	TRUE	FALSE	Genome-wide transcriptome analysis of the dietary chemopreventive phytochemical sulforaphane on normal and prostate cancer cells.
SRP027345	8	10	FALSE	FALSE	FALSE	FALSE	Viral small RNAs in Sindbis virus-infected mammalian cells
SRP027358	100	136	TRUE	TRUE	TRUE	TRUE	Transcriptome of Primitive Human Hematopoietic Cells: A New Resource to Find hHSC-Specific Genes
SRP027364	9	11	FALSE	FALSE	FALSE	FALSE	Novel kinase fusion oncogenes in post-Chernobyl radiation-induced pediatric thyroid cancers
SRP027383	100	274	TRUE	TRUE	TRUE	TRUE	Whole transcriptome sequencing in 274 glioma patients reveals gene fusion profiling and novel candidate fusion genes
SRP027508	2	2	FALSE	FALSE	FALSE	FALSE	Impact of genomic polymorphisms on the repertoire of human MHC class I-associated peptides
SRP027530	20	20	FALSE	FALSE	FALSE	FALSE	Deep Sequencing Identifies Multiple Fusion Transcripts, Differentially Expressed Genes, and Generalized Immune Suppression in BRAF (V600E) mutant vs. BRAF wild-type Papillary Thyroid Carcinoma
SRP027589	42	42	TRUE	FALSE	TRUE	FALSE	De novo sequencing of circulating microRNAs in locally advanced breast cancer
SRP028118	5	5	FALSE	FALSE	FALSE	FALSE	Derivation of endothelial colony forming cells from human pluripotent stem cells
SRP028155	73	73	TRUE	TRUE	TRUE	TRUE	Transcriptomic analysis of ERR alpha orphan nuclear receptor
SRP028170	45	48	TRUE	FALSE	TRUE	FALSE	Mapping of nascent RNA upon release of DRB in WT and KD of RECQL5
SRP028180	21	24	TRUE	FALSE	TRUE	FALSE	Profiling premalignant lesions in lung squamous cell carcinomas identifies mechanisms involved in stepwise carcinogenesis
SRP028190	12	12	FALSE	FALSE	FALSE	FALSE	mRNA differential expression analysis in a human ex vivo model of chronic wounds
SRP028282	10	10	FALSE	FALSE	FALSE	FALSE	Inhibition of Androgen Receptor and ß-catenin activity in prostate cancer
SRP028291	78	78	TRUE	TRUE	TRUE	TRUE	Micro-RNA sequencing from 78 adrenocortical carcinomas
SRP028301	61	76	TRUE	TRUE	TRUE	TRUE	Improved Smart-Seq for sensitive full-length transcriptome profiling in single cells
SRP028336	60	240	TRUE	TRUE	TRUE	TRUE	Large-scale multi-species survey of metabolome and lipidome
SRP028340	6	7	FALSE	FALSE	FALSE	FALSE	LSD1 inhibitor HCI-2509 and gene expression in Ewing sarcoma (A673)
SRP028344	7	7	FALSE	FALSE	FALSE	FALSE	EWS/ERG function in Ewing sarcoma
SRP028346	6	7	FALSE	FALSE	FALSE	FALSE	LSD1 inhibitor HCI-2509 and gene expression in Ewing sarcoma (TTC-466)
SRP028526	12	12	FALSE	FALSE	FALSE	FALSE	Stretch responsive miRNAs in human aortic valve interstitial cells
SRP028528	24	26	TRUE	FALSE	TRUE	FALSE	Homo sapiens Transcriptome or Gene expression
SRP028530	4	5	FALSE	FALSE	FALSE	FALSE	Ribosome Associated Tags (RAT) and Ribosme Protected Tags (RPT) Profiling in ovarian cancer
SRP028554	2	12	FALSE	FALSE	FALSE	FALSE	Leucegene: ALL sequencing
SRP028567	100	128	TRUE	TRUE	TRUE	TRUE	RNA-Seq analysis of primary AML specimens exposed to AhR modulating agents
SRP028570	32	32	TRUE	FALSE	TRUE	FALSE	Differential transcript stability measurements in MDA-MB-231 vs. MDA-LM2 cells
SRP028594	48	54	FALSE	FALSE	FALSE	FALSE	Leucegene: AML sequencing (part 1)
SRP028612	12	32	FALSE	FALSE	FALSE	FALSE	Primate transcript and protein expression levels evolve under compensatory selection pressures
SRP028705	3	10	FALSE	FALSE	FALSE	FALSE	Comprehensive evaluation of differential gene expression analysis methods for RNA-seq data
SRP028738	16	20	FALSE	FALSE	FALSE	FALSE	Evaluation of quantitative miRNA gene expression platforms in the microRNA Quality Control (miRQC) study
SRP028815	1	2	FALSE	FALSE	FALSE	FALSE	An atlas of active enhancers across human cell types and tissues
SRP028822	5	5	FALSE	FALSE	FALSE	FALSE	RNA-Seq and expression microarray highlight different aspects of the fetal amniotic fluid transcriptome [RNA-Seq]
SRP028887	26	27	FALSE	FALSE	FALSE	FALSE	Differential Protein Occupancy Profiling of the mRNA Transcriptome
SRP028902	5	6	FALSE	FALSE	FALSE	FALSE	mRNA and RNC-mRNA deep sequencing of three hepatocellular carcinoma cell lines
SRP028912	18	28	FALSE	FALSE	FALSE	FALSE	SnapShot-Seq: a method for extracting genome-wide, in vivo mRNA dynamics from a single total RNA sample
SRP028952	3	17	FALSE	FALSE	FALSE	FALSE	Human colon cancer tumors and xenografts in mice - Transcriptome or Gene expression
SRP028963	18	18	FALSE	FALSE	FALSE	FALSE	p53 shapes genome-wide changes in small non-coding RNA expression during the human DNA damage response
SRP029207	3	5	FALSE	FALSE	FALSE	FALSE	Characterization of the human cumulus cell transcriptome during final follicular maturation and ovulation
SRP029262	88	89	TRUE	TRUE	TRUE	TRUE	Global transcriptomic analysis of human pancreatic islets reveals novel genes influencing glucose metabolism [RNA-seq]
SRP029334	3	13	FALSE	FALSE	FALSE	FALSE	IVT-seq reveals extreme bias in RNA-sequencing
SRP029341	49	154	TRUE	TRUE	TRUE	FALSE	Homo sapiens Targeted Locus (Loci)
SRP029365	4	4	FALSE	FALSE	FALSE	FALSE	Regulation of the KEAP1/NRF2 oxidative stress response pathway by BRD4 in prostate and colorectal cancer
SRP029367	16	16	FALSE	FALSE	FALSE	FALSE	FMRP-associated MOV10 facilitates and antagonizes miRNA-mediated regulation
SRP029401	4	4	FALSE	FALSE	FALSE	FALSE	Deep sequencing of exosomal and cellular miRNAs in MDA-MB-231 and MCF-10A cells
SRP029434	9	9	FALSE	FALSE	FALSE	FALSE	RNA-seq melanoma
SRP029452	6	8	FALSE	FALSE	FALSE	FALSE	Non-IG Aberrations of FOXP1 in B-Cell Malignancies Lead to an Aberrant Expression of N-Truncated Isoforms of FOXP1
SRP029513	1	4	FALSE	FALSE	FALSE	FALSE	Binding motif analysis of METTL3,WTAP in METTL3,WTAP overexpressed Human 293T cells
SRP029515	6	6	FALSE	FALSE	FALSE	FALSE	Transcriptomics analysis of gene expression in normal and METTL3 or WTAP deficient Human HeLa cells
SRP029589	10	12	FALSE	FALSE	FALSE	FALSE	Hela cell cycle ribosome profiling
SRP029592	10	10	FALSE	FALSE	FALSE	FALSE	RNA-seq transcriptomes of term not in labour and term in labour human myometrial tissue
SRP029603	5	8	FALSE	FALSE	FALSE	FALSE	Whole Transcriptomic Sequencing of Metastatic Castration Resistant Prostate Cancer Samples
SRP029656	9	18	FALSE	FALSE	FALSE	FALSE	Landscape and variation of RNA secondary structure across the human transcriptome
SRP029739	16	18	FALSE	FALSE	FALSE	FALSE	Whole transcriptome profiling of the two major subtypes of diffuse large B cell lymphoma
SRP029880	54	54	TRUE	TRUE	TRUE	TRUE	Gene expression profiling study by RNA-seq in colorectal cancer
SRP029888	7	23	FALSE	FALSE	FALSE	FALSE	Primate iPS cells as tools for evolutionary analyses
SRP029899	26	36	TRUE	FALSE	TRUE	FALSE	Tissue-specific RNA-seq in human evoked inflammation identifies novel blood and adipose lincRNA signatures of cardio-metabolic diseases
SRP029953	16	17	FALSE	FALSE	FALSE	FALSE	Homo sapiens strain:Several cell lines and primary RNA Targeted Locus (Loci)
SRP029987	4	4	FALSE	FALSE	FALSE	FALSE	Homo sapiens strain:293T cells Transcriptome or Gene expression
SRP029990	6	12	FALSE	FALSE	FALSE	FALSE	Molecular Hallmarks of Experimentally Acquired Immunity to Malaria [Pilot Study]
SRP030027	12	12	FALSE	FALSE	FALSE	FALSE	Next generation sequencing of advanced non-castrate prostate cancer treated with docetaxel chemotherapy
SRP030040	23	28	TRUE	FALSE	TRUE	FALSE	Homo sapiens Transcriptome or Gene expression
SRP030401	27	27	FALSE	FALSE	FALSE	FALSE	Gene expression, single nucleotide variant and fusion transcript discovery in archival material from breast tumors
SRP030471	1	6	FALSE	FALSE	FALSE	FALSE	Bombycoidea Transcriptome or Gene expression
SRP030475	8	8	FALSE	FALSE	FALSE	FALSE	TALEN-based knockout of mir-141 and mir-200c in SK-BR-3 cells
SRP030617	100	113	TRUE	TRUE	TRUE	FALSE	Quantitative assessment of single-cell RNA sequencing methods
SRP030628	38	78	TRUE	TRUE	TRUE	FALSE	Conserved expression of lincRNA during human and macaque prefrontal cortex development and maturation
SRP030639	6	9	FALSE	FALSE	FALSE	FALSE	A histone H3.3 Lysine 36 Trimethylation Reader Connects Chromatin to Regulated Pre-mRNA Processing
SRP031459	23	23	TRUE	FALSE	TRUE	FALSE	MicroRNA profiling of primary cutaneous large B-cell lymphomas
SRP031476	38	38	TRUE	FALSE	TRUE	FALSE	RNA-seq differential expression studies: more sequence, or more replication?
SRP031478	12	12	FALSE	FALSE	FALSE	FALSE	Altered Epigenetic Regulation of Homeobox Genes in Human Oral Squamous Cell Carcinoma Cells
SRP031496	20	20	FALSE	FALSE	FALSE	FALSE	Transcriptome-based network analysis reveals a spectrum model of human macrophage activation [miRNA-seq]
SRP031507	4	4	FALSE	FALSE	FALSE	FALSE	Identification of the cellular RNAs bound by MOV10
SRP031620	15	15	FALSE	FALSE	FALSE	FALSE	Homo sapiens strain:HeLa cells Transcriptome or Gene expression
SRP031698	20	20	FALSE	FALSE	FALSE	FALSE	Comparison of microRNA Profiling Platforms (HTS)
SRP031765	0	1	FALSE	FALSE	FALSE	FALSE	Homo sapiens strain:prostate Transcriptome or Gene expression
SRP031776	20	20	FALSE	FALSE	FALSE	FALSE	RNA-seq from primary skin fibroblasts, derived of matched pairs of middle and late donor age
SRP031849	9	9	FALSE	FALSE	FALSE	FALSE	Expanded identification and characterization of mammalian circular RNAs
SRP031858	20	20	FALSE	FALSE	FALSE	FALSE	Transcriptional regulation in pluripotent stem cells by Methyl CpG binding protein 2 (MeCP2)
SRP031868	22	22	TRUE	FALSE	TRUE	FALSE	Bilaterality of Human Neocortical Topographic Gene Expression
SRP032165	24	24	TRUE	FALSE	TRUE	FALSE	Targeted degradation of sense and antisense C9orf72 RNA foci as therapy for amyotrophic lateral sclerosis and frontotemporal dementia (Multiplex Analysis of PolyA-linked Sequences)
SRP032168	17	17	FALSE	FALSE	FALSE	FALSE	HERV Abundance in Human Brain
SRP032275	0	2	FALSE	FALSE	FALSE	FALSE	Changes in the expression of miR-381 and miR-495 are inversely associated with the expression of the MDR1 gene and development of multi-drug resistance
SRP032279	9	124	FALSE	FALSE	FALSE	FALSE	Huntington’s disease biomarker progression profile identified by transcriptome sequencing in peripheral blood
SRP032280	1	1	FALSE	FALSE	FALSE	FALSE	MDA-MB-231 cell line transcriptome
SRP032344	1	1	FALSE	FALSE	FALSE	FALSE	SUM159PT cell line transcriptome
SRP032363	9	9	FALSE	FALSE	FALSE	FALSE	Identification and Initial Functional Characterization of SENCR, a Long Non-Coding RNA Enriched in Human Vascular Cells
SRP032367	1	1	FALSE	FALSE	FALSE	FALSE	RNA-seq (Illumina and PacBio) of hESC
SRP032455	68	68	FALSE	FALSE	FALSE	FALSE	RNA-Seq analysis of human adult peripheral blood populations
SRP032456	8	8	FALSE	FALSE	FALSE	FALSE	A bioinformatics approach reveals novel mechanisms of the OVOL transcription factors in the regulation of epithelial-mesenchymal cell programming and cancer progression.
SRP032476	14	14	FALSE	FALSE	FALSE	FALSE	ETMR RNA-Seq
SRP032510	9	11	FALSE	FALSE	FALSE	FALSE	RNA-seq analysis reveals endogenous aryl hydrocarbon receptor regulation is highly associated with eicosanoid synthesis and tumor necrosis factor activity in MCF-7 cancer cells
SRP032539	11	11	FALSE	FALSE	FALSE	FALSE	Transcriptome-wide discovery of microRNA binding sites in human brain by Ago2 HITS-CLIP [Ago2-miRNA-target mRNA complexes]
SRP032540	11	11	FALSE	FALSE	FALSE	FALSE	Transcriptome-wide discovery of microRNA binding sites in human brain by Ago2 HITS-CLIP [Ago2-miRNA complexes]
SRP032542	0	2	FALSE	FALSE	FALSE	FALSE	Whole RNA-seq on clones of GM12878 lymphoblastoid clones DF1 and DF2
SRP032559	3	3	FALSE	FALSE	FALSE	FALSE	Identification of miR-181a target genes in Epithelial Ovarian Cancer
SRP032743	27	27	TRUE	FALSE	TRUE	FALSE	Identification of transcripts altered upon LIN-41 knockdown in human embryonic stem cells
SRP032754	6	6	FALSE	FALSE	FALSE	FALSE	High resolution ChIP sequencing reveals novel bindings targets and prognostic role for SOX11 in Mantle cell lymphoma (RNA-Seq)
SRP032775	100	232	FALSE	FALSE	FALSE	FALSE	Molecular Hallmarks of Naturally Acquired Immunity to Malaria
SRP032789	20	20	FALSE	FALSE	FALSE	FALSE	mRNA-sequencing of breast cancer subtypes and normal tissue
SRP032798	16	16	FALSE	FALSE	FALSE	FALSE	iPSC derived motor neuron cultures from C9ORF72 carriers
SRP032812	20	20	FALSE	FALSE	FALSE	FALSE	Chromatin stretch enhancer states drive cell-specific gene regulation and harbor human disease risk variants (RNA-seq)
SRP032833	18	18	FALSE	FALSE	FALSE	FALSE	Identification of mRNAs and lincRNAs associated with lung cancer progression using next-generation RNA sequencing from laser micro-dissected archival FFPE tissue specimens
SRP032926	57	114	FALSE	FALSE	FALSE	FALSE	Comparative analysis of human and mouse transcriptomes of Th17 cell priming.
SRP032928	7	7	FALSE	FALSE	FALSE	FALSE	Modelling and rescuing neurodevelopmental defect of Down syndrome using induced pluripotent stem cells from monozygotic twins discordant for trisomy 21 [RNA-seq]
SRP032953	12	12	FALSE	FALSE	FALSE	FALSE	Epigenetic regulation of the MEG3-DLK1 microRNA cluster in human Type 2 diabetic islets
SRP032989	2	2	FALSE	FALSE	FALSE	FALSE	mRNA expression in C-33A cells expressing HPV1 E2
SRP032999	6	6	FALSE	FALSE	FALSE	FALSE	Next generation sequencing of the transcriptome in MCF-7 cells with/without SRA knockdown
SRP033057	2	2	FALSE	FALSE	FALSE	FALSE	Functional Annotation of Colon Cancer Risk SNPs
SRP033078	8	8	FALSE	FALSE	FALSE	FALSE	Human iPSC-based Modeling of Late-Onset Disease using Progerin-induced Aging
SRP033095	15	15	FALSE	FALSE	FALSE	FALSE	Transcriptome analysis reveals differential splicing events in IPF lung tissue
SRP033098	10	10	FALSE	FALSE	FALSE	FALSE	RNAseq of Mantle Cell Lymphoma (MCL) cell lines
SRP033115	14	14	FALSE	FALSE	FALSE	FALSE	SF3B1 mutations in Breast Cancer
SRP033117	13	13	FALSE	FALSE	FALSE	FALSE	Global Bidirectional Transcription of the Epstein-Barr Virus Genome During Reactivation
SRP033119	29	29	TRUE	FALSE	TRUE	FALSE	Transcriptome-wide mapping of human Staufen1 binding sites
SRP033131	24	24	TRUE	FALSE	TRUE	FALSE	Global analyses of the effect of different cellular contexts on microRNA targeting (RNA-Seq)
SRP033135	100	384	FALSE	FALSE	FALSE	FALSE	Pseudo-temporal ordering of individual cells reveals regulators of differentiation
SRP033199	1	6	FALSE	FALSE	FALSE	FALSE	Homo sapiens strain:mcf7 Transcriptome or Gene expression
SRP033206	0	2	FALSE	FALSE	FALSE	FALSE	Sequence-specific mono-uridylation of mature miRNAs by Zcchc6 and Zcchc11
SRP033239	2	2	FALSE	FALSE	FALSE	FALSE	Epigenetic regulation of the MEG3-DLK1 microRNA cluster in human Type 2 diabetic islets
SRP033248	68	68	TRUE	TRUE	TRUE	TRUE	MicroRNA Marker Based Prognostication of Oral Squamous Cell Carcinoma
SRP033250	8	8	FALSE	FALSE	FALSE	FALSE	Fusion discovery in breast cancer cell line
SRP033266	100	144	FALSE	FALSE	FALSE	FALSE	Leucegene: AML sequencing (part 2)
SRP033276	13	13	FALSE	FALSE	FALSE	FALSE	Distinct gene expression profiles between overt GIST and miniGIST
SRP033282	9	9	FALSE	FALSE	FALSE	FALSE	The RON receptor tyrosine kinase promotes metastasis by triggering epigenetic reprogramming through the thymine glycosylase MBD4 (RNA-Seq)
SRP033291	2	6	FALSE	FALSE	FALSE	FALSE	Homo sapiens Transcriptome or Gene expression
SRP033305	0	2	FALSE	FALSE	FALSE	FALSE	Homo sapiens strain:LNCaP Cell Line Transcriptome or Gene expression
SRP033335	6	6	FALSE	FALSE	FALSE	FALSE	Genome-wide expression profiling of B Lymphocytes reveals IL4R increase in allergic asthma
SRP033336	16	16	FALSE	FALSE	FALSE	FALSE	The splicing activator DAZAP1 integrates splicing control into MEK/Erk regulated cell proliferation and migration
SRP033351	14	16	FALSE	FALSE	FALSE	FALSE	Human Airway Smooth Muscle Transcriptome Changes in Response to Asthma Medications
SRP033365	1	1	FALSE	FALSE	FALSE	FALSE	Homo sapiens Transcriptome or Gene expression
SRP033369	5	64	FALSE	FALSE	FALSE	FALSE	Poly(A)-tail profiling reveals an embryonic switch in translational control
SRP033393	72	73	TRUE	TRUE	TRUE	TRUE	Analysis of pre-mRNA splicing trans-regulation in human lymphoblastoid cell lines
SRP033401	0	4	FALSE	FALSE	FALSE	FALSE	Expression data from ER32 and ER32.40HT IMR90
SRP033432	9	9	FALSE	FALSE	FALSE	FALSE	Differential expression of human parthenogenic stem cells, neural stem cells and DA progenitors.
SRP033464	20	20	FALSE	FALSE	FALSE	FALSE	miR-155 plays a crucial role in ALS and is an immune therapeutic target [RNA-Seq]
SRP033466	36	36	FALSE	FALSE	FALSE	FALSE	Transcriptome analysis of Jurkat T cells expressing MALT1 or its mutants MALT1-R149A and MALT1-C464A or the MALT1-R149A-C464A double mutant.
SRP033498	8	8	FALSE	FALSE	FALSE	FALSE	Integrative AUF1 PAR-CLIP analysis uncovers AUF1 roles in translation and genome integrity (RNA-Seq 1)
SRP033502	5	5	FALSE	FALSE	FALSE	FALSE	Integrative AUF1 PAR-CLIP analysis uncovers AUF1 roles in translation and genome integrity (RNA-Seq 2)
SRP033515	0	3	FALSE	FALSE	FALSE	FALSE	Contribution of natural antisense transcription to an endogenous siRNA signature in human cells
SRP033559	16	16	FALSE	FALSE	FALSE	FALSE	Anaylsis of the effect of down-regulation of the EWS-FLI1 fusion protein in Ewing Sarcoma cells by RNA-seq.
SRP033566	100	185	TRUE	TRUE	TRUE	TRUE	Comparative RNA-sequencing analysis of myocardial and circulating small RNAs in human heart failure and their utility as biomarkers [small RNA-seq]
SRP033569	24	24	FALSE	FALSE	FALSE	FALSE	Epigenetic and transcriptional aberrations in human pluripotent stem cells reflect differences in reprogramming mechanisms [RNA-Seq]
SRP033646	0	2	FALSE	FALSE	FALSE	FALSE	TET1 is a tumour suppressor that inhibits colon cancer growth by derepressing inhibitors of the WNT pathway
SRP033696	5	6	FALSE	FALSE	FALSE	FALSE	Global gene expression changes in peripheral blood during H7N9 infection
SRP033725	61	62	FALSE	FALSE	FALSE	FALSE	RNA-sequencing of the brain transcriptome implicates dysregulation of neuroplasticity, circadian rhythms, and GTPase binding in bipolar disorder
SRP034007	0	5	FALSE	FALSE	FALSE	FALSE	Profiling of miRNA expression of HeLa cells infected with Salmonella Typhimurium
SRP034008	4	4	FALSE	FALSE	FALSE	FALSE	Transcriptomic profiling of HeLa cells treated with miR-15a, miR-16, miR-503 and control-miR
SRP034009	6	6	FALSE	FALSE	FALSE	FALSE	Transcriptomic profiling of HeLa cells infected with Salmonella Typhimurium
SRP034011	4	4	FALSE	FALSE	FALSE	FALSE	Transcriptomic analysis of Plasmodium PBANKA, PBSLTRiP-KO, PB268-KO parasite infected and uninfected host cell
SRP034013	3	3	FALSE	FALSE	FALSE	FALSE	Small RNA profiling of KSHV-miRNA-expressing and KSHV-infected B cell lines
SRP034017	1	2	FALSE	FALSE	FALSE	FALSE	Gene expression profiling of breast cancer cells with knockdown of PTEN
SRP034157	3	3	FALSE	FALSE	FALSE	FALSE	Genome-wide discovery of human splicing branchpoints [BPCapture]
SRP034158	8	8	FALSE	FALSE	FALSE	FALSE	Genome-wide discovery of human splicing branchpoints [RNAse]
SRP034163	1	2	FALSE	FALSE	FALSE	FALSE	RNAseq Replicate experiments from PD38 and PD79 IMR90s
SRP034528	10	10	FALSE	FALSE	FALSE	FALSE	RNA m5C Methylation in breast cancer using MeRIP-Seq
SRP034541	4	4	FALSE	FALSE	FALSE	FALSE	Expression data from PD32 and PD88 IMR90
SRP034543	30	118	FALSE	FALSE	FALSE	FALSE	Single-cell RNA-Seq transcriptome analysis of circular RNAs in mouse embryos
SRP034547	4	4	FALSE	FALSE	FALSE	FALSE	Human CLP1 mutations alter tRNA biogenesis affecting both peripheral and central nervous system function
SRP034586	24	24	FALSE	FALSE	FALSE	FALSE	Age-related changes in microRNA levels in serum [miRNA]
SRP034592	10	10	FALSE	FALSE	FALSE	FALSE	eRNA: A graphic user interface-based tool for RNA sequencing data analysis [mRNA-Seq]
SRP034601	9	9	FALSE	FALSE	FALSE	FALSE	ERK signaling regulates opposing functions of JUN family transcription factors in prostate cancer cell migration
SRP034606	12	12	FALSE	FALSE	FALSE	FALSE	Cell cycle positioning drives heterogeneity within the pluripotent stem cell compartment
SRP034634	11	11	FALSE	FALSE	FALSE	FALSE	Multiple waves of transcriptome changes during extended hypoxic induction in human pulmonary microvascular endothelial cells
SRP034657	0	2	FALSE	FALSE	FALSE	FALSE	Genome-wide activity of unliganded Estrogen Receptor alpha in breast cancer cells [RNA-Seq]
SRP034666	0	3	FALSE	FALSE	FALSE	FALSE	PAR-CLIP-seq reveals RNAs directly interacting with CTCF in human transformed cell line U2OS
SRP034691	0	2	FALSE	FALSE	FALSE	FALSE	A Salmonella-encoded microRNA-like RNA facilitates bacterial invasion and intracellular replication via suppressing host cell inducible nitric oxide synthase
SRP034698	8	8	FALSE	FALSE	FALSE	FALSE	Characterization of the Merkel cell carcinoma miRNome
SRP034711	15	15	FALSE	FALSE	FALSE	FALSE	RNA-seq analysis of differentiating human erythroblasts
SRP034712	52	52	TRUE	TRUE	TRUE	TRUE	Characterization of differentiating adipose cells by high-throughput single-cell RNA-Seq
SRP034732	47	47	TRUE	FALSE	TRUE	FALSE	Variation in RNA-Seq transcriptome profiles of peripheral whole blood from healthy individuals with and without globin depletion
SRP034736	14	14	FALSE	FALSE	FALSE	FALSE	Overexpression of ERG in cord blood progenitors promotes expansion and recapitulates molecular signatures of high ERG leukemias
SRP034737	4	4	FALSE	FALSE	FALSE	FALSE	Gene expression profiling in an induced pluripotent stem cell model of the developing human telencephalon: effect of heat shock and its potential impact on the development of neuropsychiatric disorders
SRP034829	16	17	FALSE	FALSE	FALSE	FALSE	nELAVL HITS-CLIP in Alzheimer''s Disease patients
SRP034832	30	30	TRUE	FALSE	TRUE	FALSE	RNAseq in IMR-32 neuroblastoma cells
SRP034929	5	13	FALSE	FALSE	FALSE	FALSE	XSAnno: A framework for building ortholog models in cross-species transcriptome comparisons
SRP034953	0	6	FALSE	FALSE	FALSE	FALSE	Undifferentiated pleomorphic sarcoma recapitulates the expressional profile of Subtype II Leiomyosarcoma
SRP035252	3	13	FALSE	FALSE	FALSE	FALSE	AML-twins-PT_Leukemia
SRP035268	10	10	FALSE	FALSE	FALSE	FALSE	RNA-sequencing identifies dysregulation of the human pancreatic islet transcriptome by the saturated fatty acid palmitate
SRP035276	0	12	FALSE	FALSE	FALSE	FALSE	RNA-seq analysis of E2-regulated and paroxetine-regulated genes in MCF7aroERE cells
SRP035312	13	27	FALSE	FALSE	FALSE	FALSE	Global Transcriptome Analyses of Mammalian Terminal Erythroid Differentiation
SRP035316	10	16	FALSE	FALSE	FALSE	FALSE	Comparative total RNA and mRNA sequencing and systems analysis reveals nascent transcriptional response to early HIV-1 infection in a CD4+ T cell line
SRP035387	8	8	FALSE	FALSE	FALSE	FALSE	Human Hepatocytes with Drug Metabolic Function Induced from Fibroblasts by Lineage Reprogramming
SRP035391	5	6	FALSE	FALSE	FALSE	FALSE	An atlas of TNF-a-responsive promoters and enhancers in the intestinal epithelial cell model Caco-2
SRP035417	8	8	FALSE	FALSE	FALSE	FALSE	ZNF804A transcriptome networks in differentiating human neurons derived from induced pluripotent stem cells
SRP035419	0	4	FALSE	FALSE	FALSE	FALSE	Poly(A) tail length change of miRNA targets in HeLa cells
SRP035461	0	2	FALSE	FALSE	FALSE	FALSE	Next Generation Sequencing of MCF-7 and MDA-MB-435 cells
SRP035464	2	2	FALSE	FALSE	FALSE	FALSE	Transcriptome profiling of untreated and doxycycline-treated HeLa/TO-SmN
SRP035477	0	4	FALSE	FALSE	FALSE	FALSE	Transcriptome sequencing of nasopharyngeal carcinoma model system (mRNA)
SRP035478	0	4	FALSE	FALSE	FALSE	FALSE	Transcriptome sequencing of nasopharyngeal carcinoma model system (miRNA)
SRP035482	2	2	FALSE	FALSE	FALSE	FALSE	MARIS: Method for Analyzing RNA following Intracellular Sorting [RNA-seq]
SRP035503	2	2	FALSE	FALSE	FALSE	FALSE	Small molecule inhibitor of BCL2 in combination with RCHOP is effective in CD20 negative lymphoma
SRP035599	6	45	FALSE	FALSE	FALSE	FALSE	Transcriptome Sequencing from Diverse Human Populations Reveals Differentiated Regulatory Architecture
SRP035638	2	3	FALSE	FALSE	FALSE	FALSE	Novel microRNA-like viral small regulatory RNAs arising during human hepatitis A virus infection
SRP035641	8	8	FALSE	FALSE	FALSE	FALSE	RNA-seq analysis in Cornea epithelial cells (CECs), skin epithelial cells (SECs), LSCs after knocking down PAX6 (3-D shPAX6 LSCs) and SESCs transduced with PAX6(3-D PAX6+ SESCs) upon 3-D differentiation
SRP035670	0	2	FALSE	FALSE	FALSE	FALSE	Oct4 affects E-cadherin expression via regulating Rnd1 associated cytoskeleton rearrangement in breast cancer cells
SRP035679	2	2	FALSE	FALSE	FALSE	FALSE	Genomic expression analysis of human monocyte-derived DCs and monocytes
SRP035862	0	5	FALSE	FALSE	FALSE	FALSE	Pathways Disrupted in Human ALS Motor Neurons Identified Through Genetic Correction of Mutant SOD1
SRP035864	9	33	FALSE	FALSE	FALSE	FALSE	Genome-wide Transcriptional Profiling of Skin and Dorsal Root Ganglia after Ultraviolet-B-Induced Inflammation
SRP035883	12	12	FALSE	FALSE	FALSE	FALSE	Global gene expression differences between blood- and lymphatic-specific endothelial colony forming cells
SRP035934	5	7	FALSE	FALSE	FALSE	FALSE	Gene expression analysis of human primary lung fibroblast cell line IMR-90 infected by adenovirus type 2
SRP035988	100	179	FALSE	FALSE	FALSE	FALSE	Transcriptome analysis of psoriasis in a large case-control sample: RNA-seq provides insights into disease mechanisms
SRP036035	5	6	FALSE	FALSE	FALSE	FALSE	TWIST1-induced microRNA-424 drives an intermediate epithelial-to-mesenchymal transition that opposes metastasis
SRP036053	10	10	FALSE	FALSE	FALSE	FALSE	Different molecular pathways along with pathogenesis of three subtypes of Leiomyosarcoma
SRP036133	8	8	FALSE	FALSE	FALSE	FALSE	Developmental transcriptome analysis of human erythropoiesis
SRP036136	1	4	FALSE	FALSE	FALSE	FALSE	Homo sapiens Transcriptome or Gene expression
SRP036145	0	3	FALSE	FALSE	FALSE	FALSE	Homo sapiens Transcriptome or Gene expression
SRP036595	0	1	FALSE	FALSE	FALSE	FALSE	Transcriptome profiling of omental adipose tissues from obese and lean adults
SRP036769	8	16	FALSE	FALSE	FALSE	FALSE	Transcriptome profiling of a mouse model of alveolar soft part sarcoma
SRP036790	2	3	FALSE	FALSE	FALSE	FALSE	Comparative gene expression profiling of human PGP1 iPS, lymphocyte, donor fibroblasts
SRP036821	45	45	TRUE	FALSE	TRUE	FALSE	Distinct expression profiles of soft tissue sarcomas
SRP036843	3	3	FALSE	FALSE	FALSE	FALSE	Orphan nuclear receptor TR4 uses non-equivalent binding sites to regulate gene targets from proximal and distal transcriptional regulatory elements during human definitive erythropoiesis [RNA-seq]
SRP036848	79	106	FALSE	FALSE	FALSE	FALSE	RNAseq Analysis of Formalin-Fixed Paraffin-Embedded Prostate Cancer Tissues
SRP037550	6	6	FALSE	FALSE	FALSE	FALSE	RNA-seq from control and macroH2A1-depleted IMR90 primary human lung fibroblasts
SRP037579	2	2	FALSE	FALSE	FALSE	FALSE	RNA-sequencing analysis of NGN3-GFP positive and negative cells purified from differentiating human embryonic stem cells
SRP037718	6	6	FALSE	FALSE	FALSE	FALSE	Vascular histone deacetylation by pharmacological HDAC inhibition [SAHA, RNA-seq]
SRP037719	6	15	FALSE	FALSE	FALSE	FALSE	Extensive Evolutionary Changes in Regulatory Element Activity during Human Origins Are Associated with Altered Gene Expression and Positive Selection [DGE-seq]
SRP037735	2	6	FALSE	FALSE	FALSE	FALSE	The systematic shortening of 3’ UTRs has limited influence on the relative change in protein abundance in proliferating cells
SRP037762	6	6	FALSE	FALSE	FALSE	FALSE	Transcriptomic analysis reveals novel long non-coding RNAs critical for vertebrate development [RNA-Seq]
SRP037775	63	63	FALSE	FALSE	FALSE	FALSE	mRNA profiling reveals determinants of trastuzumab efficiency in HER2-positive breast cancer
SRP037778	46	46	FALSE	FALSE	FALSE	FALSE	Transcriptome profiling of omental adipose tissues in human obesity by RNA-Seq
SRP037969	1	4	FALSE	FALSE	FALSE	FALSE	Activation of the P-TEFb Complex by Lethal Prostate Cancer-Associated Enhancer RNAs [RNA-Seq]
SRP037982	8	8	FALSE	FALSE	FALSE	FALSE	Transcriptomic characterization of Hepatocellular Carcinoma with CTNNB1 mutation
SRP037988	5	6	FALSE	FALSE	FALSE	FALSE	Global gene expression profiling from LeuCAG3''tsRNA depleted- HeLa and HCT-116 cell lines through 50 base pair paired-end RNA-seq
SRP038006	8	8	FALSE	FALSE	FALSE	FALSE	Functional studies of NKX2-2 in Ewing sarcoma
SRP038101	6	6	FALSE	FALSE	FALSE	FALSE	Expression data from untreated and Aza treated AML3 cells
SRP038143	3	3	FALSE	FALSE	FALSE	FALSE	Pancreatic Cancer Cell Lines Transcriptome Sequencing
SRP038695	8	12	FALSE	FALSE	FALSE	FALSE	Ribosome profiling data obtained from HEK293T cells 30 minutes after treatment with arsenite to a final concentration of 40 µM
SRP038702	4	4	FALSE	FALSE	FALSE	FALSE	Genomewide analysis of QKI-dependent alternative splicing
SRP038726	0	9	FALSE	FALSE	FALSE	FALSE	Energy Metabolism during Anchorage-Independence
SRP038759	0	4	FALSE	FALSE	FALSE	FALSE	RNA-seq from paired human CRC/control mucosa samples
SRP038761	3	3	FALSE	FALSE	FALSE	FALSE	Major and Minor Group Human Rhinovirus Response in Human Macrophages
SRP038767	4	4	FALSE	FALSE	FALSE	FALSE	Activin A and BMP4 Modulation of Wnt/ß-catenin Signaling Directs Fate Specification of Mesoderm Derivatives from Human Embryonic Stem Cells
SRP038863	30	31	TRUE	FALSE	TRUE	FALSE	Characterization of distinct classes of differential gene expression in osteoblast cultures from non-syndromic craniosynostosis bone
SRP038919	6	6	FALSE	FALSE	FALSE	FALSE	Transcriptome wide identification of Dicer binding in human and C. elegans reveals a variety of substrates (HEK PAR-CLIP)
SRP038921	3	3	FALSE	FALSE	FALSE	FALSE	Transcriptome wide identification of Dicer binding in human and C. elegans reveals a variety of substrates (HEK RNA-Seq)
SRP038925	2	2	FALSE	FALSE	FALSE	FALSE	Transcriptome wide identification of Dicer binding in human and C. elegans reveals a variety of substrates (small RNA AGO-IP)
SRP038963	2	2	FALSE	FALSE	FALSE	FALSE	Systematic Mapping of ADAR1 Binding Reveals its Regulatory Roles in Multiple RNA Processing Pathways [CLIP-seq]
SRP038964	10	10	FALSE	FALSE	FALSE	FALSE	Systematic Mapping of ADAR1 Binding Reveals its Regulatory Roles in Multiple RNA Processing Pathways [small RNA-seq]
SRP038969	0	4	FALSE	FALSE	FALSE	FALSE	In vivo proximity labeling and sequencing (IPL-seq) for SNRPN70 in 293T-Rex
SRP038997	4	4	FALSE	FALSE	FALSE	FALSE	Cell Cycle Reprogramming for PI3K Inhibition Overrides Relapse-Specific C481S BTK Mutation Revealed by Longitudinal Functional Genomics in Mantle Cell Lymphoma
SRP039039	4	4	FALSE	FALSE	FALSE	FALSE	RNA-seq on Human hepatocytes
SRP039077	61	61	TRUE	TRUE	TRUE	TRUE	Gene expression analysis of airway epithelial cells exposed to flagellin via RNA-seq
SRP039085	8	8	FALSE	FALSE	FALSE	FALSE	Homo sapiens strain:HL-60 Transcriptome or Gene expression
SRP039338	8	19	FALSE	FALSE	FALSE	FALSE	Gene expression profile of calcified and normal tricuspid aortic valves by RNA sequencing.
SRP039348	32	34	TRUE	FALSE	TRUE	FALSE	Domains of genomewide gene expression dysregulation in Down syndrome [RNA-seq]
SRP039354	4	4	FALSE	FALSE	FALSE	FALSE	Genome-wide transcriptome analysis of human epidermal melanocytes
SRP039357	0	2	FALSE	FALSE	FALSE	FALSE	Homo sapiens Random survey
SRP039359	31	31	TRUE	FALSE	TRUE	FALSE	Rate of elongation by RNA polymerase II is influenced by specific gene features and histone modifications
SRP039361	55	55	TRUE	TRUE	TRUE	TRUE	Functional and Transcriptomic Characterization of iPSC-derived Macrophages and their Application in Modeling Mendelian Disease
SRP039397	46	55	TRUE	TRUE	TRUE	FALSE	High-resolution mapping reveals a conserved, widespread, dynamic meiotically regulated mRNA methylation program [Hs]
SRP039399	2	2	FALSE	FALSE	FALSE	FALSE	Homo sapiens Transcriptome or Gene expression
SRP039460	0	1	FALSE	FALSE	FALSE	FALSE	Homo sapiens strain:Hela cell Random survey
SRP039591	7	8	FALSE	FALSE	FALSE	FALSE	Integrative Genomic and Transcriptomic Analysis Identified Candidate Genes Implicated in the Pathogenesis of Hepatosplenic T-cell Lymphoma
SRP039684	0	3	FALSE	FALSE	FALSE	FALSE	Micro RNAs in pluripotent human stem cells
SRP039694	12	16	FALSE	FALSE	FALSE	FALSE	Promoter methylome and integrative transcriptome profiling identify key epigenetics-regulated genes in human HCCs [expression]
SRP040070	100	134	TRUE	TRUE	TRUE	TRUE	Transcriptomic analysis of the Novel Middle East Respiratory Syndrome Coronavirus (MERS-CoV)
SRP040110	6	6	FALSE	FALSE	FALSE	FALSE	Comparison of Varicella-Zoster Virus RNA sequences in human neurons and fibroblasts
SRP040117	4	4	FALSE	FALSE	FALSE	FALSE	"Drug-seq": An Approach to Identify the Genomic Targets of Chemicals Identified by Functional Phenotypic Screens [GRO-seq]
SRP040136	12	12	FALSE	FALSE	FALSE	FALSE	Bromodomain protein BRD4 is required for estrogen receptor-dependent transcription and enhancer activation [RNA-Seq]
SRP040145	13	13	FALSE	FALSE	FALSE	FALSE	Human germ cell formation in xenotransplants of induced pluripotent stem cells carrying X chromosome aneuploidies
SRP040236	15	15	FALSE	FALSE	FALSE	FALSE	Next generation sequencing identifies discrete classes of box C/D snoRNAs featuring different ends and RNA binding protein dependency
SRP040243	0	4	FALSE	FALSE	FALSE	FALSE	Histone H3.3 and its proteolytically processed form drive a cellular senescence program
SRP040275	6	10	FALSE	FALSE	FALSE	FALSE	Homo sapiens Transcriptome or Gene expression
SRP040278	18	18	FALSE	FALSE	FALSE	FALSE	Widespread N6-methyladenosine-dependent RNA Structural Switches Regulate RNA-Protein Interactions
SRP040288	96	96	FALSE	FALSE	FALSE	FALSE	Homo sapiens strain:K562 Transcriptome or Gene expression
SRP040292	1	1	FALSE	FALSE	FALSE	FALSE	Recurrent activating mutation in PRKACA in cortisol-producing adrenal tumors
SRP040309	19	19	FALSE	FALSE	FALSE	FALSE	Homo sapiens Transcriptome or Gene expression
SRP040327	2	2	FALSE	FALSE	FALSE	FALSE	Epigenetic Repogramming by an Environmental Carcinogen Through Chromatin Domain Disruption [RNA-Seq]
SRP040328	19	19	FALSE	FALSE	FALSE	FALSE	Parallel T-cell cloning and deep sequencing of the transcripts of human MAIT cells reveal stable oligoclonal TCRß repertoire
SRP040418	30	30	TRUE	FALSE	TRUE	FALSE	RNA-seq data from MCF-7 cells (breast cancer model) treated with soy extracts
SRP040421	12	12	FALSE	FALSE	FALSE	FALSE	Next generation sequencing of small RNAs isolated from exosomes in human semen
SRP040442	36	36	TRUE	FALSE	TRUE	FALSE	Next Generation Sequencing identifying the dosage compensation state in human endometrial carcinoma and adjacent tissues
SRP040454	2	9	FALSE	FALSE	FALSE	FALSE	Rhabdomyosarcoma transcriptome sequencing
SRP040472	100	286	TRUE	TRUE	TRUE	TRUE	Simultaneous Transcriptional profiling of Obligate Intracellular Pathogens and their Host Cells
SRP040505	22	22	TRUE	FALSE	TRUE	FALSE	RNA sequencing identifies specific PIWI-interacting small non-coding RNA expression patterns in breast cancer
SRP040525	24	24	TRUE	FALSE	TRUE	FALSE	RNA-seq and small RNA-seq from WT and ADAR1 knockdown H9 lines and their differentiation to specific types of neurons
SRP040547	100	237	FALSE	FALSE	FALSE	FALSE	Human and Toxoplasma gondii genetics and cellular/molecular interactions
SRP040577	6	6	FALSE	FALSE	FALSE	FALSE	Effect of PRDM11 depletion in U2932 cells
SRP040622	13	13	FALSE	FALSE	FALSE	FALSE	The age and genomic integrity of neurons after cortical stroke in humans
SRP040647	5	5	FALSE	FALSE	FALSE	FALSE	RNA-seq of Human microvascular lung endothelial cells
SRP040679	0	3	FALSE	FALSE	FALSE	FALSE	E2F1 transcription factor knockdown effect on gene expression in LNCaP-abl cells
SRP040692	3	3	FALSE	FALSE	FALSE	FALSE	Next-generation sequencing facilitates quantitative analysis of AcKLF5 and unAcKLF5 transcriptomes in xenografts of DU-145 cell line
SRP040702	1	1	FALSE	FALSE	FALSE	FALSE	Transcriptome of Human 45, XO fibroblast cell line
SRP040704	1	1	FALSE	FALSE	FALSE	FALSE	Transcriptome of Human 46, XX fibroblast cell line
SRP040727	4	4	FALSE	FALSE	FALSE	FALSE	Effect of TTF-1/NKX2-1 expression on TGF-beta induced gene expression in A549 lung cancer cell line.
SRP040745	6	6	FALSE	FALSE	FALSE	FALSE	Genome-wide expression analysis of young, senescent and p38MAPK-inhibitited senescent human fibroblasts.
SRP040764	0	3	FALSE	FALSE	FALSE	FALSE	Toxic effects of BDE209 in human embryonic kidney 293 cells (HEK 293)
SRP040772	11	11	FALSE	FALSE	FALSE	FALSE	miRNome of endometriotic lesion
SRP040806	5	6	FALSE	FALSE	FALSE	FALSE	Hypoxia and the transcriptome of human monocyte-enriched peripheral blood mononuclear cells
SRP040966	4	4	FALSE	FALSE	FALSE	FALSE	InFusion: advancing discovery of fusion genes and chimeric transcripts from RNA-seq data
SRP040998	1	42	FALSE	FALSE	FALSE	FALSE	mRNA profiling of Hepatocellular carcinoma (HCC)
SRP041008	14	15	FALSE	FALSE	FALSE	FALSE	Critical role of transient activation of human endogenous retroviruses during reprogramming toward pluripotency (RNA-Seq)
SRP041036	60	60	TRUE	TRUE	TRUE	TRUE	RNAseq to investigate transcriptional changes in human MM cell lines due to panobinostat, 5-Azacytidine, panobinostat+5-Azacytidine or n-methyl-2-pyrroldine (NMP) treatments.
SRP041044	9	17	FALSE	FALSE	FALSE	FALSE	Integrative analyses reveal complexity of human brain transcriptome by deep RNA-sequencing
SRP041063	3	4	FALSE	FALSE	FALSE	FALSE	Establishment of Highly Tumorigenic Human Colorectal Cancer Cell Line (CR4) with Properties of Putative Cancer Stem Cells
SRP041094	4	4	FALSE	FALSE	FALSE	FALSE	RNA-Seq analysis of prostate tumors with or without androgen receptor splice variant
SRP041100	14	14	FALSE	FALSE	FALSE	FALSE	Characterizing the contrasting roles of JMJD3 and UTX histone demethylases in T cell acute lymphoblastic leukemia [short_hairpins_RNA-seq]
SRP041102	12	12	FALSE	FALSE	FALSE	FALSE	Characterizing the contrasting roles of JMJD3 and UTX histone demethylases in T cell acute lymphoblastic leukemia [GSKJ4_RNA-seq]
SRP041126	5	5	FALSE	FALSE	FALSE	FALSE	Abraxane, the Nanoparticle Formulation of Paclitaxel can Induce Drug Resistance by Up-regulation of P-gp
SRP041130	12	12	FALSE	FALSE	FALSE	FALSE	MOV10 Is a 5'' to 3'' RNA Helicase Contributing to UPF1 mRNA Target Degradation by Translocation along 3''UTRs (expression)
SRP041159	20	20	FALSE	FALSE	FALSE	FALSE	RNA-Seq characterization of human H1-derived NPC differentiation timecourse
SRP041162	45	45	TRUE	FALSE	TRUE	FALSE	RNA-seq analysis of vorinostat-resistant HCT116 cells following gene knockdown of potential vorinostat-resistance candidate genes
SRP041179	43	44	FALSE	FALSE	FALSE	FALSE	CORTECON: A Temporal Transcriptome Analysis of In Vitro Human Cerebral Cortex Development From Human Embryonic Stem Cells
SRP041252	4	4	FALSE	FALSE	FALSE	FALSE	Effects of LKB1/STK11 expression on MDA-MB-231 triple-negative breast cancer cells
SRP041255	22	22	TRUE	FALSE	TRUE	FALSE	RNA G-quadruplexes cause eIF4A-dependent oncogene translation in cancer
SRP041263	0	2	FALSE	FALSE	FALSE	FALSE	RUNX3 Facilitates Growth of Ewing Sarcoma Cells
SRP041272	1	1	FALSE	FALSE	FALSE	FALSE	Homo sapiens Transcriptome or Gene expression
SRP041298	25	48	TRUE	FALSE	TRUE	FALSE	Ribosome profiling reveals an important role for translational control in circadian gene expression
SRP041338	12	17	FALSE	FALSE	FALSE	FALSE	Transcriptome sequencing of a large human family identifies the impact of rare non-coding variants
SRP041367	3	3	FALSE	FALSE	FALSE	FALSE	JAGuaR: Junction Alignments to Genome for RNA-seq Reads
SRP041377	24	24	TRUE	FALSE	TRUE	FALSE	Human intestinal tissue with adult stem cell properties derived from pluripotent stem cells
SRP041387	0	4	FALSE	FALSE	FALSE	FALSE	Genome-wide analysis of histone modifications in human endometrial stromal cells [RNA-Seq]
SRP041396	18	18	FALSE	FALSE	FALSE	FALSE	Controlling for gene expression changes in transcription factor protein networks.
SRP041450	0	4	FALSE	FALSE	FALSE	FALSE	Lysine-specific demethylase 1 metastasis of androgen-independent PCa cells [RNA-seq]
SRP041471	100	313	TRUE	TRUE	TRUE	TRUE	4sUDRB-seq: measuring transcription elongation and initiation genomewide
SRP041475	0	1	FALSE	FALSE	FALSE	FALSE	Transcriptome or Gene expression
SRP041494	5	5	FALSE	FALSE	FALSE	FALSE	GSE57096: Analysis of the Epigenomic and Transcriptional Landscapes during mammalian spermatogenesis [sperm; RNA-seq]
SRP041508	0	7	FALSE	FALSE	FALSE	FALSE	Localization and Abundance Analysis of Human lncRNAs at Single Cell and Single Molecule Resolution
SRP041531	9	9	FALSE	FALSE	FALSE	FALSE	Homo sapiens Transcriptome or Gene expression
SRP041538	100	189	FALSE	FALSE	FALSE	FALSE	Characterizing gene expression in lung tissue of COPD subjects using RNA-seq
SRP041573	8	8	FALSE	FALSE	FALSE	FALSE	DECIDUALIZATION INDUCES A SECRETOME SWITCH IN THE PERIVASCULAR NICHE CELLS OF THE HUMAN ENDOMETRIUM
SRP041594	1	1	FALSE	FALSE	FALSE	FALSE	NSD3-NUT Fusion Oncoprotein in NUT Midline Carcinoma identified in 1221 patient-derived cell line by RNA-seq
SRP041620	26	26	TRUE	FALSE	TRUE	FALSE	An activating NLRC4 inflammasome mutation causes autoinflammation with recurrent macrophage activation syndrome
SRP041647	1	2	FALSE	FALSE	FALSE	FALSE	Silencing RNA-binding protein CELF1 inhibits tumor growth and alters gene expression in oral squamous cell carcinoma
SRP041656	1	10	FALSE	FALSE	FALSE	FALSE	A global regulatory mechanism for activating an exon network required for neurogenesis
SRP041675	100	143	FALSE	FALSE	FALSE	FALSE	Transcriptome data of CD34+ human cord blood-derived cell treated with UM171, SR1 or both
SRP041694	2	2	FALSE	FALSE	FALSE	FALSE	BCLAF1 and its pre-mRNA splicing regulator SRSF10 both regulate tumorigenic capacity of human colon cancer cells
SRP041706	6	6	FALSE	FALSE	FALSE	FALSE	RNA-Seq Identifies Novel Myocardial Gene Expression Signatures of Heart Failure [RNA-seq]
SRP041736	100	696	FALSE	FALSE	FALSE	FALSE	Transcriptome Proflings of 347 Single cells from 10 Distinct Populations
SRP041751	53	54	FALSE	FALSE	FALSE	FALSE	Direct Induction of Hematoendothelial Program in Human Pluripotent Stem Cells by Transcriptional Regulators
SRP041753	8	8	FALSE	FALSE	FALSE	FALSE	Transriptional profiling upon heat shock and recovery in cells deficient for FBXW7 and their wild type counterpart.
SRP041755	8	8	FALSE	FALSE	FALSE	FALSE	Transcriptome analysis of human reninomas as an approach to understanding juxtaglomerular cell biology
SRP041788	9	9	FALSE	FALSE	FALSE	FALSE	Human Nonsense-Mediated RNA Decay Initiates Widely by Endonucleolysis and Targets snoRNA Host Genes
SRP041793	0	6	FALSE	FALSE	FALSE	FALSE	HEXIM1 is induced by DHODH inhibition to suppress melanoma [Gro-Seq]
SRP041796	1	13	FALSE	FALSE	FALSE	FALSE	Sun Yat-sen University Cancer Center Transcriptome or Gene expression
SRP041819	8	8	FALSE	FALSE	FALSE	FALSE	Treatment of multiple myeloma cells with EZH2 small molecule inhibitor
SRP041820	0	2	FALSE	FALSE	FALSE	FALSE	Inducible PAX5 expression in a human B lymphoblastic leukemia cell line
SRP041825	24	24	TRUE	FALSE	TRUE	FALSE	RNA-sequencing analysis of glucose and acetate regulated transcripts in glioblastoma cells
SRP041826	40	40	TRUE	FALSE	TRUE	FALSE	GPBAR1 agonism has a broad impact on blocking macrophage activation
SRP041831	5	5	FALSE	FALSE	FALSE	FALSE	The epigenetic reader protein SPIN1 controls proliferation and survival of liposarcoma by modulating the RET signaling pathway [RNA-Seq]
SRP041833	16	16	FALSE	FALSE	FALSE	FALSE	Evaluation of RNA amplification and RNA-Seq library preparation protocols for spermatozoa RNA profiling
SRP041840	12	12	FALSE	FALSE	FALSE	FALSE	ERG augments YAP1 transcriptional output and induces the development of age-related prostate tumors
SRP041846	6	6	FALSE	FALSE	FALSE	FALSE	c-Jun promotes cell migration and drives expression of the motility factor ENPP2 in soft tissue sarcomas [RNA-Seq]
SRP041885	53	53	FALSE	FALSE	FALSE	FALSE	RNA expression profiling of human mPB or CB-derived CD34+ cells treated with UM171 at different doses
SRP041955	40	40	TRUE	FALSE	TRUE	FALSE	Homo sapiens Transcriptome or Gene expression
SRP041962	0	4	FALSE	FALSE	FALSE	FALSE	Cell-type restricted activity of hnRNPM promotes breast cancer metastasis via regulating alternative splicing
SRP041988	16	16	FALSE	FALSE	FALSE	FALSE	Reprogramming of Endothelium Into Hematopoietic Progenitors by Defined Factors and Vascular Induction
SRP041990	1	1	FALSE	FALSE	FALSE	FALSE	Splicing of polyA transcripts in Hep3B cells
SRP042027	48	48	TRUE	FALSE	TRUE	FALSE	Noninvasive in vivo monitoring of tissue-specific global gene expression in humans
SRP042031	0	4	FALSE	FALSE	FALSE	FALSE	Modulation of the TNF-induced macrophage response by synovial fibroblasts
SRP042043	3	4	FALSE	FALSE	FALSE	FALSE	Genomic-scale identification of host genes regulated by EBV during lytic cycle [RNA-Seq]
SRP042086	18	18	FALSE	FALSE	FALSE	FALSE	Gene Expression Signature in Adipose Tissue of Acromegaly Patients
SRP042112	9	9	FALSE	FALSE	FALSE	FALSE	Transcriptional dysregulation of synaptic genes in a human iPSC model of major mental disorders
SRP042150	1	2	FALSE	FALSE	FALSE	FALSE	High-resolution transcriptome analysis with long-read RNA sequencing
SRP042153	28	28	TRUE	FALSE	TRUE	FALSE	RNAseq transcriptome data from reprogramming human CD34+ cells to iPS
SRP042158	42	42	TRUE	FALSE	TRUE	FALSE	RNA-seq analysis of vorinostat-resistant HCT116 cells following gene knockdown of GLI1 or PSMD13 with or without vorinostat treatment
SRP042161	100	875	FALSE	FALSE	FALSE	FALSE	Single cell RNA-seq of primary human glioblastomas
SRP042184	6	25	FALSE	FALSE	FALSE	FALSE	A specific missense mutation in GTF2I occurs at high frequency in thymic epithelial tumors
SRP042186	29	30	TRUE	FALSE	TRUE	FALSE	White-to-brown metabolic conversion of human adipocytes by JAK inhibition
SRP042212	15	15	FALSE	FALSE	FALSE	FALSE	Transcriptome Sequencing (RNA-seq) of Normal Human Osteoblasts
SRP042218	0	2	FALSE	FALSE	FALSE	FALSE	Identification of genes are regulated by AURKA at transcription level
SRP042228	100	322	TRUE	TRUE	TRUE	TRUE	Core Ileal Transcriptome in Pediatric Crohn Disease
SRP042249	36	36	FALSE	FALSE	FALSE	FALSE	Bioreactor-engineered cancer tissues mimic phenotypes, gene expression profiles and drug resistance mechanisms detectable in xenografts and clinical specimens.
SRP042282	21	28	TRUE	FALSE	TRUE	FALSE	Age-dependent gene expression changes in human islets
SRP042286	46	55	TRUE	TRUE	TRUE	FALSE	Transcriptome profiling in human T-ALL
SRP042303	5	5	FALSE	FALSE	FALSE	FALSE	Targeting c-MYC by antagonizing PP2A inhibitors in breast cancer
SRP042402	16	16	FALSE	FALSE	FALSE	FALSE	Characterization of human CDK12 and CDK13 in the regulation of RNA processing
SRP042579	2	2	FALSE	FALSE	FALSE	FALSE	Gene expression profiles of blood vascular endothelial cells (BECs) in response to larminar shear flow [RNA-Seq]
SRP042596	52	72	FALSE	FALSE	FALSE	FALSE	Serial RNA-seq of a single human
SRP042597	11	14	FALSE	FALSE	FALSE	FALSE	Modeling Familial Cancer with iPSC Approaches
SRP042616	35	36	FALSE	FALSE	FALSE	FALSE	Genome-wide analysis of transcriptome and translatome following eIF4A1 knockdown in MCF7 cells [RNA-Seq]
SRP042620	100	168	FALSE	FALSE	FALSE	FALSE	Breast Cancer RNA-seq
SRP042623	8	16	FALSE	FALSE	FALSE	FALSE	Integrative DNA, RNA and protein evidence connects TREML4 to coronary artery calcification
SRP042630	12	12	FALSE	FALSE	FALSE	FALSE	P493-6 treated with KJ-Pyr-9 and/or Doxycycline
SRP042647	10	10	FALSE	FALSE	FALSE	FALSE	Transcriptome of UV treated XPD mutant cells (Homo sapiens)
SRP043008	39	39	TRUE	FALSE	TRUE	FALSE	Human Foreskin Fibroblasts-Trypanosoma cruzi infectome
SRP043021	0	12	FALSE	FALSE	FALSE	FALSE	Tumor suppressor p53 antagonizes Activating Transcription Factor 4-mediated gene expression in response to mitochondrial respiration chain complex III inhibition
SRP043027	15	15	FALSE	FALSE	FALSE	FALSE	Homo sapiens strain:U2OS Transcriptome or Gene expression
SRP043043	6	6	FALSE	FALSE	FALSE	FALSE	Global analysis of ZNF217 chromatin occupancy in the breast cancer cell genome reveals an association with Eralpha
SRP043078	6	6	FALSE	FALSE	FALSE	FALSE	The BCL6 RD2 domain governs commitment of activated B-cells to form germinal centers
SRP043080	24	24	FALSE	FALSE	FALSE	FALSE	Transcriptomic profiling of peripheral blood mononuclear cells from healthy individuals
SRP043081	13	20	FALSE	FALSE	FALSE	FALSE	Human
SRP043085	11	21	FALSE	FALSE	FALSE	FALSE	SMO variants explain the majority of drug resistance in basal cell carcinoma [RNA-Seq]
SRP043090	4	6	FALSE	FALSE	FALSE	FALSE	Identification of alternatively spliced transcripts in brain metastatic derivatives of MDA-MB-231 breast cancer cells in response to RBM47 expression
SRP043108	79	80	TRUE	TRUE	TRUE	TRUE	The human skeletal muscle transcriptome – sex differences, alternative splicing and tissue homogeneity assessed with RNA sequencing
SRP043123	0	5	FALSE	FALSE	FALSE	FALSE	Exosome homo-sapiens Transcriptome or Gene expression
SRP043144	12	12	FALSE	FALSE	FALSE	FALSE	The ribonuclease activity of SAMHD1 is required for HIV-1 restriction
SRP043162	53	53	TRUE	TRUE	TRUE	TRUE	Fatal Asthma vs. Control Human Airway Smooth Muscle Transcriptome Changes in Response to Vitamin D or Albuterol
SRP043166	12	12	FALSE	FALSE	FALSE	FALSE	Molecular Effects of Doxycycline Treatment on Pterygium from Caucasian Patients as Revealed by Massive Transcriptome Sequencing
SRP043188	1	1	FALSE	FALSE	FALSE	FALSE	HeLa cell polyA- RNA-seq
SRP043204	5	5	FALSE	FALSE	FALSE	FALSE	Rapid isolation of extracellular vesicles from cell culture and biological fluids using a synthetic peptide with specific affinity for heat shock proteins
SRP043217	57	57	FALSE	FALSE	FALSE	FALSE	Transcriptomic analysis of LSD1
SRP043221	38	38	FALSE	FALSE	FALSE	FALSE	DUX4-induced gene expression is the major molecular signature in FSHD skeletal muscle
SRP043273	2	4	FALSE	FALSE	FALSE	FALSE	Genomewide analysis of the human p53 transcriptional network unveils a lncRNA tumor suppressor signature (RNA-seq)
SRP043320	12	12	FALSE	FALSE	FALSE	FALSE	Characterizing the Chemoresistant Ovarian Cancer Population using the Heterogeneous PDX
SRP043336	2	2	FALSE	FALSE	FALSE	FALSE	The splicing factor RBM4 controls apoptosis, proliferation, and migration to suppress tumor progression
SRP043339	10	10	FALSE	FALSE	FALSE	FALSE	Global Transcriptome Analysis and Enhancer Landscape of Human Primary T Follicular Helper and T Effector Lymphocytes (RNA-Seq)
SRP043364	52	52	TRUE	TRUE	TRUE	TRUE	Human cortical transcriptome informs brain imaging
SRP043368	26	26	TRUE	FALSE	TRUE	FALSE	The human skeletal muscle transcriptome assessed with RNA sequencing
SRP043388	13	16	FALSE	FALSE	FALSE	FALSE	Analysis and expansion of the eosinophilic esophagitis transcriptome by RNA sequencing
SRP043391	5	6	FALSE	FALSE	FALSE	FALSE	Fecal Microbiome Transplantation Transiently Supports Immunotherapy Withdrawal in Pediatric Ulcerative Colitis
SRP043426	6	6	FALSE	FALSE	FALSE	FALSE	Molecular Mechanisms of Endothelial Hyperpermeability
SRP043434	2	13	FALSE	FALSE	FALSE	FALSE	Human hepatocyte metaplasia in injured humanized mouse livers
SRP043470	8	8	FALSE	FALSE	FALSE	FALSE	Transcriptomic profiling of sequential tumours from breast cancer patients provides a global view of metastatic expression changes following endocrine therapy
SRP043578	0	1	FALSE	FALSE	FALSE	FALSE	Widespread genetic epistasis among cancer genes.
SRP043593	10	10	FALSE	FALSE	FALSE	FALSE	Microprocessor mediates transcription termination in long noncoding microRNA genes
SRP043621	4	7	FALSE	FALSE	FALSE	FALSE	U2AF1 mutations alter splice site recognition in hematological malignancies
SRP043644	4	4	FALSE	FALSE	FALSE	FALSE	Transcriptome analysis of oxdative-stress induced senescence in human astrocytes
SRP043684	18	18	FALSE	FALSE	FALSE	FALSE	Hyper-excitability of Neurons generated from Patients with Bipolar Disorder
SRP043686	3	3	FALSE	FALSE	FALSE	FALSE	Comprehensive transcriptome analysis of nasopharyngeal carcinoma cell lines
SRP043688	9	9	FALSE	FALSE	FALSE	FALSE	Homo sapiens strain:Cell line Transcriptome or Gene expression
SRP043694	21	21	FALSE	FALSE	FALSE	FALSE	IL-1ß and SERPINA3 are markers of an aggressive Barrett’s Oesophagus phenotype identified using mRNA sequencing
SRP043960	27	27	TRUE	FALSE	TRUE	FALSE	GATA2 shRNA Expression in Castration Resistant Prostate Cancer Cell Lines
SRP043962	9	9	FALSE	FALSE	FALSE	FALSE	Nuclear stability and transcriptional directionality separate functionally distinct RNA species
SRP044013	9	9	FALSE	FALSE	FALSE	FALSE	ETS1 is a genome-wide effector of RAS/ERK signaling in epithelial cells (RNA-Seq)
SRP044042	24	24	TRUE	FALSE	TRUE	FALSE	RNA-seq transcriptomic analysis of sarcomatoid (E/S), rhabdoid (E/R) and non-sarcomatoid (E*) clear cell renal cell carcinoma
SRP044056	15	15	FALSE	FALSE	FALSE	FALSE	RNA-seq transcriptional profiling in primary human erythroid progenitor cells upon shRNA-mediated knockdown of PRC2 core subunits
SRP044062	6	6	FALSE	FALSE	FALSE	FALSE	DDX3X regulation of global translation is impaired by medulloblastoma-associated mutations [RNA-Seq]
SRP044084	8	8	FALSE	FALSE	FALSE	FALSE	Molecular mechanism underlying increased ischemic damage in the ALDH2*2 genetic polymorphism using a human iPSC model system
SRP044171	3	16	FALSE	FALSE	FALSE	FALSE	Tumor cell-specific inhibition of MYC function using small molecule inhibitors of the HUWE1 ubiquitin ligase
SRP044174	6	7	FALSE	FALSE	FALSE	FALSE	Functional conservation of both CDS and 3’UTR -located miRNAs binding sites between species
SRP044181	28	28	TRUE	FALSE	TRUE	FALSE	Impaired DNA damage metabolism promotes autoimmunity in TREX1 deficiency
SRP044187	12	12	FALSE	FALSE	FALSE	FALSE	RNA-sequencing experiment: Treatment of MCF-7 breast cancer cells with the novel small molecule ZNA
SRP044206	14	14	FALSE	FALSE	FALSE	FALSE	RNA-seq of IL-4 stimulated human keratinocytes
SRP044228	34	73	TRUE	TRUE	TRUE	FALSE	Disruption of human-specific synaptogenesis program in autism [RNA-seq]
SRP044229	4	4	FALSE	FALSE	FALSE	FALSE	MiRNA23B REGULATES SELF-RENEWAL AND CHEMORESISTANCE PROPERTIES OF COLON CANCER STEM CELLS
SRP044241	4	4	FALSE	FALSE	FALSE	FALSE	Gene expression changes as a result of E-cadherin loss in an isogenic non-malignant MCF10A and MCF10A CDH1-/- breast cells
SRP044286	14	14	FALSE	FALSE	FALSE	FALSE	Extensive remodeling of DC function by rapid maturation-induced epigenetic gene silencing [RNA-Seq]
SRP044296	8	8	FALSE	FALSE	FALSE	FALSE	Homo sapiens Transcriptome or Gene expression
SRP044298	0	10	FALSE	FALSE	FALSE	FALSE	UBL5 is essential for pre-mRNA splicing and sister chromatid cohesion in human cells
SRP044303	4	4	FALSE	FALSE	FALSE	FALSE	Homo sapiens Transcriptome or Gene expression
SRP044373	59	67	FALSE	FALSE	FALSE	FALSE	Transcriptomic analysis of an archived bladder cancer cohort
SRP044391	0	10	FALSE	FALSE	FALSE	FALSE	RNA-seq of KBM7, HAP1, and eHAP cells
SRP044593	4	4	FALSE	FALSE	FALSE	FALSE	Genome-wide DNA methylation map reveals widespread epigenetic variation in healthy individuals (RNA-Seq)
SRP044608	12	12	FALSE	FALSE	FALSE	FALSE	TNFa Signaling Exposes Latent Estrogen Receptor Binding Sites in Breast Cancer Cells [GRO-seq]
SRP044610	4	6	FALSE	FALSE	FALSE	FALSE	c-Src Modulates Estrogen-Induced Stress and Apoptosis in Estrogen-Deprived Breast Cancer Cells [MCF-7:5C]
SRP044611	3	3	FALSE	FALSE	FALSE	FALSE	Identification of gene regulation patterns underlying both E2- and tamoxifen-stimulated cell growth through global gene expression profiling in breast cancer cells [MCF-7]
SRP044651	6	6	FALSE	FALSE	FALSE	FALSE	mRNA expression in human DAOY cells
SRP044661	0	3	FALSE	FALSE	FALSE	FALSE	LncRNAs and mRNAs Transcriptome or Gene expression of CNE-2 cell
SRP044668	94	94	FALSE	FALSE	FALSE	FALSE	MRI-localized biopsies reveal subtype-specific differences in molecular and cellular composition at the margins of glioblastoma
SRP044673	13	13	FALSE	FALSE	FALSE	FALSE	A Non-Canonical Nuclear Activity Triggered by Small RNAs and Argonaute Proteins in Human Cells
SRP044679	16	16	FALSE	FALSE	FALSE	FALSE	Uridylation by TUT4 and TUT7 marks mRNA for degradation [RNA-Seq]
SRP044715	1	4	FALSE	FALSE	FALSE	FALSE	Homo sapiens Sequencing of genome and transcriptome of a single individual
SRP044749	0	6	FALSE	FALSE	FALSE	FALSE	Gene expression analysis of human induced pluripotent stem cell (iPSC)-derived neurons carrying copy number variants of chromosome 15q11-q13.1
SRP044763	11	11	FALSE	FALSE	FALSE	FALSE	Adenovirus Small E1A Employs the Lysine Acetylases p300/CBP and Tumor Suppressor Rb to Repress Select Host Genes and Promote Productive Virus Infection [RNA-seq]
SRP044766	27	28	TRUE	FALSE	TRUE	FALSE	Wide-spread disruption of transcription termination in HSV-1 infection: Next generation sequencing of total and newly transcribed (4sU-RNA) RNA
SRP044809	2	6	FALSE	FALSE	FALSE	FALSE	Proteomic informed by transcriptomic analysis of host response to Hendra virus
SRP044854	24	24	TRUE	FALSE	TRUE	FALSE	EGFR and MEK pathway signature RNA-Seq datasets
SRP044867	8	8	FALSE	FALSE	FALSE	FALSE	Open chromatin mapping identifies transcriptional networks regulating human epididymis epithelial function [Rnase-Seq]
SRP044917	27	27	TRUE	FALSE	TRUE	FALSE	Discovery of biomarkers predictive of GSI response in triple negative breast cancer and adenoid cystic carcinoma
SRP044925	8	8	FALSE	FALSE	FALSE	FALSE	Transcription factor p63 bookmarks genomic loci in epithelial cells and regulates a subset of target genes during epidermal differentiation through dynamic enhancers (RNA-Seq)
SRP044956	9	9	FALSE	FALSE	FALSE	FALSE	GIST cell cycle dysregulation is required for progression to high-risk disease but not for resistance to kinase inhibitors
SRP045048	12	12	FALSE	FALSE	FALSE	FALSE	Gene expression profiling associated with knockdown of LKB1 in human intrahepatic cholangiocarcinoma
SRP045052	12	12	FALSE	FALSE	FALSE	FALSE	Defining CD4 T Cell Memory by the Epigenetic Landscape of CpG DNA Methylation [RNA-Seq]
SRP045065	8	8	FALSE	FALSE	FALSE	FALSE	PTBP1 excludes UPF1 to protect long 3''UTRs from nonsense-mediated mRNA decay
SRP045118	16	16	FALSE	FALSE	FALSE	FALSE	RNAseq and ChIPseq analysis of NKX2-1 dependent NSCLC cell lines
SRP045126	6	6	FALSE	FALSE	FALSE	FALSE	Homo sapiens Transcriptome or Gene expression
SRP045154	6	6	FALSE	FALSE	FALSE	FALSE	Replicative senescence is associated with nuclear reorganization and DNA methylation at specific transcription factor binding sites (RNA-seq)
SRP045156	4	4	FALSE	FALSE	FALSE	FALSE	TET1 regulates hypoxia-induced epithelial-mesenchymal transition through DNA demethylation (RNA-Seq)
SRP045204	4	4	FALSE	FALSE	FALSE	FALSE	Human MDA-MB-231 Cell HITS-CLIP RNA sequencing
SRP045207	11	11	FALSE	FALSE	FALSE	FALSE	Homo sapiens Transcriptome or Gene expression
SRP045214	36	36	TRUE	FALSE	TRUE	FALSE	Wide-spread disruption of transcription termination in HSV-1 infection: Next-generation sequencing of translational activityd by ribosome profiling
SRP045222	28	106	FALSE	FALSE	FALSE	FALSE	Transcriptome-wide mapping reveals widespread dynamic regulated pseudouridylation of mRNA
SRP045225	86	86	FALSE	FALSE	FALSE	FALSE	The RNAseq of 79 small cell lung cancer (sclc) and 7 normal control
SRP045234	8	8	FALSE	FALSE	FALSE	FALSE	Chronic Myeloid Leukemia (CML), induced pluripotent stem cell (iPSC)-derived lin-CD34+CD45+ (iCD34) cell population
SRP045257	4	10	FALSE	FALSE	FALSE	FALSE	Ribosome Profiling Reveals Pervasive Translation Outside of Annotated Protein-Coding Genes
SRP045276	0	2	FALSE	FALSE	FALSE	FALSE	Next Generation Sequencing Facilitates Quantitative Analysis of Normal Human Kidney Transcriptomes
SRP045294	16	16	FALSE	FALSE	FALSE	FALSE	SOX17 Is a Critical Specifier of Human Primordial Germ Cell Fate
SRP045308	4	4	FALSE	FALSE	FALSE	FALSE	Control of embryonic stem cell identity by BRD4-dependent transcriptional elongation of super-enhancer associated pluripotency genes
SRP045318	4	16	FALSE	FALSE	FALSE	FALSE	Human embryonic stem cell, rhesus embryonic stem cell and mouse transchromosomic (hsa11) embryonic stem cell (with and without ectopic ZNF91 expression) RNA-seq
SRP045322	12	12	FALSE	FALSE	FALSE	FALSE	Integrative transcriptome-wide analyses reveal critical HER2-regulated mRNAs and lincRNAs in HER2+ breast cancer
SRP045326	8	8	FALSE	FALSE	FALSE	FALSE	Acetylation-Dependent Control of Global Poly(A) RNA Degradation by CBP/p300 and HDAC1/2
SRP045329	0	6	FALSE	FALSE	FALSE	FALSE	human 3'' RACE
SRP045330	2	4	FALSE	FALSE	FALSE	FALSE	Global 3' RACE in yeast and humans
SRP045352	55	56	TRUE	TRUE	TRUE	TRUE	Comparative Analysis of Transcriptional Responses in Monocytes from Human Neonates, Adults, and Older Adults
SRP045355	38	38	FALSE	FALSE	FALSE	FALSE	Adenosine-to-inosine RNA editing controls cathepsin S expression in atherosclerosis by enabling HuR-mediated post-transcriptional regulation
SRP045364	6	8	FALSE	FALSE	FALSE	FALSE	A hyper-dynamic nature of bivalent promoter states underlies coordinated developmental gene expression modules
SRP045391	14	14	FALSE	FALSE	FALSE	FALSE	Enhancer Activation Requires Trans-Recruitment of a Mega Transcription Factor Complex (Gro-seq)
SRP045406	7	8	FALSE	FALSE	FALSE	FALSE	Analysis of the interferon-induced changes in transcriptome of primary human hepatocytes at three time points by RNA-seq
SRP045421	24	24	TRUE	FALSE	TRUE	FALSE	Comparison of total and cytoplasmic mRNA reveals global regulation by nuclear retention and miRNAs
SRP045425	3	15	FALSE	FALSE	FALSE	FALSE	Selective reactivation of human X-linked genes in female fibroblasts reprogrammed by cell fusion
SRP045432	0	6	FALSE	FALSE	FALSE	FALSE	Choline kinase alpha (CHKA) as a therapeutic target in pancreatic ductal adenocarcinoma: Expression, predictive value, and sensitivity to inhibitors
SRP045441	24	24	FALSE	FALSE	FALSE	FALSE	Pathway Profiling of Replicative and Induced Senescence
SRP045481	4	6	FALSE	FALSE	FALSE	FALSE	Global Regulation of Alternative Internal Exon Usage by mRNA 3'' End Formation Factors [RNA-Seq]
SRP045500	100	134	FALSE	FALSE	FALSE	FALSE	Next generation sequencing of human immune cell subsets across diseases
SRP045501	6	103	FALSE	FALSE	FALSE	FALSE	mRNA destabilization is the dominant effect of mammalian microRNAs by the time substantial repression ensues (sequencing)
SRP045561	2	5	FALSE	FALSE	FALSE	FALSE	RNA-seq of poly(A)-/ribo- or poly(A)+ RNAs from human and mouse ES cells
SRP045569	22	22	TRUE	FALSE	TRUE	FALSE	Identification of novel gene signatures in patients with atopic dermatitis complicated by eczema herpeticum
SRP045573	6	20	FALSE	FALSE	FALSE	FALSE	Loss of MBNL Leads to Disruption of Developmentally Regulated Alternative Polyadenylation in RNA-Mediated Disease
SRP045592	12	12	FALSE	FALSE	FALSE	FALSE	Homo sapiens strain:MCF Cells Transcriptome or Gene expression
SRP045610	1	1	FALSE	FALSE	FALSE	FALSE	mRNA expression in HEK-293 /STF cells
SRP045611	12	12	FALSE	FALSE	FALSE	FALSE	Profile of gene expression in U87-MG xenografts expressing control vector (V0), the ubiquitin ligase KPC1 or the p50 subunit of the NF-kB transcription factor, using RNASeq analysis of transcripts mapped independently to the human and murine genomes
SRP045624	6	6	FALSE	FALSE	FALSE	FALSE	VHL reintroduction in RCC4 cells
SRP045632	12	12	FALSE	FALSE	FALSE	FALSE	Rapid neurogenesis through transcriptional activation in human stem cell (RNA-Seq)
SRP045635	3	3	FALSE	FALSE	FALSE	FALSE	RNA-sequencing in HEK293T cells under the knockdown of Arkadia or ESRP2
SRP045638	39	72	FALSE	FALSE	FALSE	FALSE	LIBD Human DLPFC Development
SRP045639	12	12	FALSE	FALSE	FALSE	FALSE	Aneuploidy-induced cellular stresses limit autophagic degradation.
SRP045663	18	18	FALSE	FALSE	FALSE	FALSE	Integrator complex regulates NELF-mediated RNA Polymerase II pause/release and processivity at coding genes [RNA-seq]
SRP045664	0	3	FALSE	FALSE	FALSE	FALSE	KLF1 null neonates display hydrops fetalis and a deranged erythroid transcriptome
SRP045666	40	40	TRUE	FALSE	TRUE	FALSE	Dynamics of the human skeletal muscle transcriptome in response to exercise training - part 1
SRP045673	4	14	FALSE	FALSE	FALSE	FALSE	An alternative pluripotent state confers interspecies chimaeric competency [RNA-Seq]
SRP045695	12	12	FALSE	FALSE	FALSE	FALSE	RNA-Seq to assess the transcriptional effects of G quadruplex stabilization by the G4 ligand PhenDC3 in HT-1080 cells
SRP045711	8	17	FALSE	FALSE	FALSE	FALSE	Decoding the regulatory landscape of melanoma reveals TEADS as regulators of the invasive cell state.
SRP045785	2	2	FALSE	FALSE	FALSE	FALSE	RNA sequencing of polymorphous low-grade adenocarcinoma of the salivary gland
SRP045823	81	81	TRUE	TRUE	TRUE	TRUE	Dynamics of the human skeletal muscle transcriptome in response to exercise training - part 2
SRP045859	9	9	FALSE	FALSE	FALSE	FALSE	Transcriptome of EBV-infected gastric cancer cell lines
SRP045867	6	6	FALSE	FALSE	FALSE	FALSE	RNA-seq of young and quiescent MRC-5 human fibroblasts
SRP045869	6	6	FALSE	FALSE	FALSE	FALSE	pMPC EF vs control 3seq
SRP045870	4	4	FALSE	FALSE	FALSE	FALSE	hnRNPK knock down in Ewing cell line
SRP045876	6	6	FALSE	FALSE	FALSE	FALSE	Restoration of Progranulin Expression Rescues Cortical Neuron Generation in Induced Pluripotent Stem Cell Model of Frontotemporal Dementia
SRP045898	6	6	FALSE	FALSE	FALSE	FALSE	Potent antitumor activity of Cabozantinib, a c-MET and VEGFR2 Inhibitor, in a Colorectal Cancer Patient-derived Tumor Explant Model
SRP045900	3	3	FALSE	FALSE	FALSE	FALSE	Next Generation Sequencing of Pattern II Demyelinating Brain Lesions from a Multiple Sclerosis Patient
SRP045905	15	15	FALSE	FALSE	FALSE	FALSE	EWS-Fli and LNC regulated genes in comparison to GFP samples
SRP045983	8	8	FALSE	FALSE	FALSE	FALSE	Tracking distinct RNA populations using efficient and reversible covalent chemistry
SRP045985	5	9	FALSE	FALSE	FALSE	FALSE	POU2AF1 Functions in the Human Airway Epithelium to Regulate Expression of Host Defense Genes [RNA-Seq]
SRP045986	6	6	FALSE	FALSE	FALSE	FALSE	Homo sapiens strain:THP1 Transcriptome or Gene expression
SRP045999	64	138	FALSE	FALSE	FALSE	FALSE	Generation of a Panel of Induced Pluripotent Stem Cells From Chimpanzees: a Resource for Comparative Functional Genomics (RNA-Seq)
SRP046066	6	24	FALSE	FALSE	FALSE	FALSE	Use of chimpanzee RNA as a spike-in standard for human transcriptome analysis
SRP046226	24	24	TRUE	FALSE	TRUE	FALSE	Phenotypic responses of differentiated asthmatic human airway epithelial cultures to rhinovirus
SRP046233	14	14	FALSE	FALSE	FALSE	FALSE	Specific molecular signatures underlie response to decitabine in CMML [RNA-seq]
SRP046254	5	12	FALSE	FALSE	FALSE	FALSE	Analysis of the senescent transcriptome upon expression of a ZFP36L1 phosphomutant
SRP046266	0	9	FALSE	FALSE	FALSE	FALSE	Exogenous rescue of KLHL9 in SF210 cell line
SRP046271	6	8	FALSE	FALSE	FALSE	FALSE	Transcriptome wide identification of retained introns upon depletion of the splicing factors SNW1 or PRPF8
SRP046376	18	18	FALSE	FALSE	FALSE	FALSE	Analysis Of The TGFb-Induced Program In Primary Airway Epithelial Cells Shows Essential Role Of NF-kB/RelA Signaling Network In Type II Epithelial Mesenchymal Transition
SRP046741	6	6	FALSE	FALSE	FALSE	FALSE	SMYD2 specificly regulate BIX-01294 induced TP53 target genes revealed by RNA-Seq
SRP046749	0	2	FALSE	FALSE	FALSE	FALSE	Genome-wide Definition of Promoter and Enhancer Usage During Neural Induction of Human Embryonic Stem Cells [CAGE-seq]
SRP047065	13	13	FALSE	FALSE	FALSE	FALSE	Ribosome profiling upon inhibition of eIF4A
SRP047082	43	43	TRUE	FALSE	TRUE	FALSE	Genetic Correction and Metabolic Rescue of Pluripotent Cells from Patients with mtDNA
SRP047122	19	19	FALSE	FALSE	FALSE	FALSE	Upregulation of inflammation-related genes in the blood of Huntington’s patients
SRP047124	0	1	FALSE	FALSE	FALSE	FALSE	Analysis of allele-specific gene expression in total RNA from blood lymphocytes
SRP047126	4	4	FALSE	FALSE	FALSE	FALSE	Transcriptomic profiling of bone marrow cells from healthy individuals
SRP047192	47	50	TRUE	FALSE	TRUE	FALSE	Quantitative profiling of long noncoding RNAs with targeted RNA sequencing.
SRP047194	48	48	FALSE	FALSE	FALSE	FALSE	FOXG1-dependent dysregulation of GABA/glutamate neuron differentiation in autism spectrum disorders
SRP047232	10	10	FALSE	FALSE	FALSE	FALSE	RNA-sequencing study of peripheral blood monocytes for chronic periodontitis
SRP047233	54	54	TRUE	TRUE	TRUE	TRUE	CHD8 regulates neurodevelopmental pathways associated with autism spectrum disorder in neural progenitors [RNA-Seq]
SRP047251	9	9	FALSE	FALSE	FALSE	FALSE	AXL mediates resistance to PI3Ka inhibition by activating the EGFR/PKC/mTOR axis in head and neck and esophageal squamous cell carcinomas.
SRP047252	9	9	FALSE	FALSE	FALSE	FALSE	Strand-specific Dual RNA-seq of Bronchial Epithelial cells Infected with Influenza A/H3N2 Viruses Reveals Splicing of Gene Segment 6 and Novel Host-Virus Interactions
SRP047266	1	1	FALSE	FALSE	FALSE	FALSE	Homo sapiens Transcriptome or Gene expression
SRP047271	9	9	FALSE	FALSE	FALSE	FALSE	TNFa and INCA-6 effect on HRMEC transcriptome
SRP047299	14	14	FALSE	FALSE	FALSE	FALSE	Low MITF/AXL ratio predicts early resistance to multiple targeted drugs in melanoma
SRP047307	3	3	FALSE	FALSE	FALSE	FALSE	Homo sapiens Transcriptome or Gene expression
SRP047323	18	18	FALSE	FALSE	FALSE	FALSE	Isolation and Transcriptome Analyses of Human Erythroid Progenitors: BFU-E and CFU-E
SRP047358	9	9	FALSE	FALSE	FALSE	FALSE	Homo sapiens Transcriptome or Gene expression
SRP047363	4	4	FALSE	FALSE	FALSE	FALSE	Comparison of human PRDM12 mutants D31Y and E172D with wildtype fibroblasts
SRP047383	0	4	FALSE	FALSE	FALSE	FALSE	RNA-seq analysis of bronchosphere cultures of primary human bronchiolar epithelial cells
SRP047395	12	12	FALSE	FALSE	FALSE	FALSE	Whole transcriptome sequencing of transient HEK 293T transfectants of human APOBEC 3A, 3G or 2 cDNAs
SRP047399	9	9	FALSE	FALSE	FALSE	FALSE	Homo sapiens Transcriptome or Gene expression
SRP047407	15	15	FALSE	FALSE	FALSE	FALSE	Coding mutations and loss-of-imprinting in human pluripotent cells derived by nuclear transfer and defined factors [RNA-Seq]
SRP047422	0	6	FALSE	FALSE	FALSE	FALSE	In vitro differentiation of human low threshold mechanoreceptive (LTMR) neurons from embryonic stem cells
SRP047429	10	10	FALSE	FALSE	FALSE	FALSE	Small RNA sequencing of formalin-fixed and paraffin-embedded lung adenocarcinoma tissue
SRP047459	8	8	FALSE	FALSE	FALSE	FALSE	NOTCH1 activation in breast cancer confers sensitivity to inhibition of SUMOylation
SRP047476	71	72	TRUE	TRUE	TRUE	TRUE	Impact of regulatory variation from RNA to protein
SRP047494	1	2	FALSE	FALSE	FALSE	FALSE	microRNA sequencing of HEK293 and H9c2 cells
SRP047519	0	2	FALSE	FALSE	FALSE	FALSE	Gene expression profiling of TGF-B/PDGF-induced CAF
SRP048484	18	20	FALSE	FALSE	FALSE	FALSE	Lung cancer RNASeq transcriptome
SRP048536	0	4	FALSE	FALSE	FALSE	FALSE	Transcriptome sequencing for cancer stem cell properties in MCF-7 cells with knocked down CD24
SRP048556	2	2	FALSE	FALSE	FALSE	FALSE	Human fetal pancreas transcriptome analysis
SRP048557	2	2	FALSE	FALSE	FALSE	FALSE	hESC-derived liver transcriptome analysis
SRP048562	6	6	FALSE	FALSE	FALSE	FALSE	Genome-wide chromatin analysis of Ewing sarcoma (RNA-seq)
SRP048565	18	18	FALSE	FALSE	FALSE	FALSE	Host transcriptome analysis of Aspergillus fumigatus infection in Airway Epithelial Cells
SRP048577	19	19	FALSE	FALSE	FALSE	FALSE	BRG1 recruitment by transcription factors MITF and SOX10 defines a specific configuration of regulatory elements in the melanocyte lineage (RNA-seq)
SRP048603	12	12	FALSE	FALSE	FALSE	FALSE	RNA-sequencing of the GSI treatment of the CUTLL1 cell line
SRP048604	3	4	FALSE	FALSE	FALSE	FALSE	RNA-sequencing of CD34+ thymocytes that were cultured on an OP9-GFP or OP9-DLL1 feeder layer.
SRP048605	3	3	FALSE	FALSE	FALSE	FALSE	Human induced pluripotent stem cells Transcriptome or Gene expression
SRP048640	8	8	FALSE	FALSE	FALSE	FALSE	EZH2 inhibitor efficacy in non-Hodgkin lymphoma does not require suppression of H3K27 mono-methylation [RNA-Seq]
SRP048647	3	3	FALSE	FALSE	FALSE	FALSE	Global study of APA events in human gastric cancer cells
SRP048664	6	7	FALSE	FALSE	FALSE	FALSE	Mutation independent activation of the Notch pathway is associated with Lapatinib resistance in Her2+ breast cancer cell lines
SRP048669	6	6	FALSE	FALSE	FALSE	FALSE	RNA-Seq Samples of siTFE3 in 8988T PDA Cell Line to Investigate Transcriptional Control of the Autophagy-Lysosome System
SRP048674	3	36	FALSE	FALSE	FALSE	FALSE	Human ovarian granulosa cell transcriptome
SRP048685	6	10	FALSE	FALSE	FALSE	FALSE	WI-38 histone variant H2AJ function
SRP048700	6	6	FALSE	FALSE	FALSE	FALSE	Charaterization of genetic alterations and gene expression signatures found in erlotinib-resistant and erlotinib/crizotinib dual-resistant HCC827 subpopulations
SRP048701	16	16	FALSE	FALSE	FALSE	FALSE	Charaterization of genetic alterations and gene expression signatures found in BCR-ABL inhibitor-resistant KCL-22 subpopulations and single clones
SRP048735	18	18	FALSE	FALSE	FALSE	FALSE	Homo sapiens Transcriptome or Gene expression
SRP048759	100	434	FALSE	FALSE	FALSE	FALSE	Leucegene: AML sequencing (part 3)
SRP048801	100	310	TRUE	TRUE	TRUE	TRUE	Ileal immune maturation in Pediatric Crohn''s Disease
SRP048804	4	4	FALSE	FALSE	FALSE	FALSE	Identifying genes regulated by Kruppel-like factor-9 by RNA-seq in human glioblastoma stem cells.
SRP048811	8	8	FALSE	FALSE	FALSE	FALSE	Interphase condensins regulate ligand-depedent enhancer activation (GRO-seq)
SRP048820	14	14	FALSE	FALSE	FALSE	FALSE	Enhancer Sequence Variants and Transcription Factor Deregulation Synergize to Construct Pathogenic Regulatory Circuits in B Cell Lymphoma (RNA-Seq)
SRP048842	2	2	FALSE	FALSE	FALSE	FALSE	Genome-wide profiling of DNA methylation at single-base resolution based on MeDIP-bisulfite high-throughput sequencing and ridge regression (RNA)
SRP048858	2	15	FALSE	FALSE	FALSE	FALSE	Homo sapiens Transcriptome or Gene expression
SRP048889	8	8	FALSE	FALSE	FALSE	FALSE	A Novel Population of Human Cardiac Resident Mesenchymal Stem Cells
SRP048957	12	12	FALSE	FALSE	FALSE	FALSE	K-562 Transcriptome or Gene expression
SRP048971	7	7	FALSE	FALSE	FALSE	FALSE	Expression profiles of long non-coding RNAs located in autoimmune disease-associated regions reveal immune cell type specificity
SRP048993	12	12	FALSE	FALSE	FALSE	FALSE	Homo sapiens Transcriptome or Gene expression
SRP049004	6	6	FALSE	FALSE	FALSE	FALSE	Enhanced MyoD-Induced Transdifferentiation to a Myogenic Lineage by Fusion to a Potent Transactivation Domain
SRP049021	18	18	FALSE	FALSE	FALSE	FALSE	T-bet recruits P-TEFb to super-enhancers to regulate T helper cell differentiation (RNA-Seq)
SRP049028	3	3	FALSE	FALSE	FALSE	FALSE	Human serotonergic neurons
SRP049061	18	18	FALSE	FALSE	FALSE	FALSE	IL-33 activates tumor stroma to promote intestinal polyposis
SRP049063	16	16	FALSE	FALSE	FALSE	FALSE	RNA-sequencing of mRNAs from control and CAP-D3 deficient Salmonella infected HT-29 cells
SRP049068	29	29	TRUE	FALSE	TRUE	FALSE	Gene expression profiling of melanoma cell lines by high throughput sequencing
SRP049090	12	12	FALSE	FALSE	FALSE	FALSE	SMN2 splicing modifiers improve motor function and longevity in mice with spinal muscular atrophy
SRP049097	48	54	FALSE	FALSE	FALSE	FALSE	Profiling of three leiomyosarcoma molecular subtypes with RNA-sequencing
SRP049156	0	5	FALSE	FALSE	FALSE	FALSE	HEK 293T cells RNA-seq data treated with 5-aza-2-deoxycytidine
SRP049171	4	4	FALSE	FALSE	FALSE	FALSE	Nuclear TIGAR mediates an epigenetic-metabolic loop via Nrf2 for cancer therapeutics resistance
SRP049203	14	14	FALSE	FALSE	FALSE	FALSE	RNA-Seq Analysis in purified iPS cell-derived neuronal samples
SRP049237	6	6	FALSE	FALSE	FALSE	FALSE	MiR-CLIP capture of a miRNA targetome uncovers a lincRNA H19-miR-106a interaction [III]
SRP049238	0	4	FALSE	FALSE	FALSE	FALSE	MiR-CLIP capture of a miRNA targetome uncovers a lincRNA H19-miR-106a interaction [IV]
SRP049264	8	8	FALSE	FALSE	FALSE	FALSE	FOXP1 orchestration of ASD-relevant signaling pathways.
SRP049333	3	4	FALSE	FALSE	FALSE	FALSE	Identifying Glioblastoma Gene Networks Based on Hypergeometric Test Analysis
SRP049340	100	166	TRUE	TRUE	TRUE	TRUE	Integrative analyses of human reprogramming reveal dynamic nature of induced pluripotency [mRNA-Seq]
SRP049376	2	2	FALSE	FALSE	FALSE	FALSE	Transcriptome profiling of Normal and Cancerous Prostate Cells [RNA-Seq]
SRP049377	17	17	FALSE	FALSE	FALSE	FALSE	RNA-Seq data for five HER2 over-expressed samples with twelve green fluorescent protein control samples using human mammary epithelial cells
SRP049391	6	6	FALSE	FALSE	FALSE	FALSE	Next-Generation Sequencing Analysis Reveals Differential Expression Profiles of miRNA-mRNA Target Pairs in KSHV-Infected Cells [mRNA-Seq]
SRP049408	40	40	FALSE	FALSE	FALSE	FALSE	LncRNAs specific signature in acute myeloid leukemia with intermediate risk
SRP049409	6	6	FALSE	FALSE	FALSE	FALSE	PER2 synchronizes mitotic expansion and decidual transformation of human endometrial stromal cells
SRP049426	4	4	FALSE	FALSE	FALSE	FALSE	Homo sapiens Transcriptome or Gene expression
SRP049436	21	21	TRUE	FALSE	TRUE	FALSE	Genome-wide expression profile of the Tet-On HCT116 inducible cell line that express either the human HNF4a2 or HNF4a8 under control of Doxycycline (DOX) [RNAseq]
SRP049443	4	4	FALSE	FALSE	FALSE	FALSE	Quantitative analysis of CD133+ liver cancer stem cells vs CD133- non cancer stem cell by RNA-Seq profiling
SRP049450	1	2	FALSE	FALSE	FALSE	FALSE	Homo sapiens Transcriptome or Gene expression
SRP049453	10	10	FALSE	FALSE	FALSE	FALSE	Homo sapiens Transcriptome or Gene expression
SRP049462	2	4	FALSE	FALSE	FALSE	FALSE	The Activation-Induced Assembly of an RNA/Protein Interactome Centered on the Splicing Factor U2AF2 Regulates Gene Expression in Human CD4 T Cells [RNA-seq]
SRP049465	4	4	FALSE	FALSE	FALSE	FALSE	SOX15 governs a transcriptional program in human esophageal stratified epithelium and in a subset of esophageal adenocarcinomas
SRP049475	13	13	FALSE	FALSE	FALSE	FALSE	RNA-Seq Analysis in hES/ iPS cell-derived neuronal samples
SRP049479	14	14	FALSE	FALSE	FALSE	FALSE	Human cells contain natural double-stranded RNAs with potential regulatory capacity
SRP049484	6	6	FALSE	FALSE	FALSE	FALSE	Homo sapiens Transcriptome or Gene expression
SRP049510	4	4	FALSE	FALSE	FALSE	FALSE	Optimized siRNAs with a minimal off-target effect facilitate the screening of essential genes in cancer cells
SRP049514	6	12	FALSE	FALSE	FALSE	FALSE	RNA sequencing (RNA-SEQ) of EPAS1 knockdown by siRNA in endothelial cells
SRP049515	0	3	FALSE	FALSE	FALSE	FALSE	Homo sapiens Transcriptome or Gene expression
SRP049523	7	7	FALSE	FALSE	FALSE	FALSE	Peroxisome Proliferator-activated Receptor gamma- Deficiency in Endothelial Cells Impairs Angiogenic Capacity by Loss-of E2F1 Mediated Wnt Effector Genes
SRP049553	12	12	FALSE	FALSE	FALSE	FALSE	Self-organization of polarized cerebellar plate neuroepithelium in three-dimensional culture of human pluripotent stem cells
SRP049592	1	35	FALSE	FALSE	FALSE	FALSE	Genome and transcriptome profiling of fibrolamellar carcinoma [RNA-Seq]
SRP049593	100	406	TRUE	TRUE	TRUE	TRUE	7q11.23 dosage-dependent dysregulation in the human pluripotent state primes aberrant transcriptional programs in disease-relevant lineages (RNAseq)
SRP049599	73	73	TRUE	TRUE	TRUE	TRUE	JunB control of keratinocyte-mediated inflammation [RNA-seq]
SRP049605	97	97	TRUE	TRUE	TRUE	TRUE	Identification of a Molecular Signature for Acute Lyme Disease by Human Transcriptome Profiling
SRP049607	12	12	FALSE	FALSE	FALSE	FALSE	Heterogeneous nuclear ribonucleoprotein C1/C2 links transcriptional and splicing actions of 1,25-dihydroxyvitamin D
SRP049611	10	10	FALSE	FALSE	FALSE	FALSE	Transcriptome-wide modulation of splicing by the exon junction complex
SRP049648	6	6	FALSE	FALSE	FALSE	FALSE	Integrin avß3 acting as membrane receptor for thyroid hormones mediates angiogenesis in malignant T cells
SRP049669	34	34	TRUE	FALSE	TRUE	FALSE	CX3CR1/Fractalkine receptor expression separates memory CD8+ T cells with distinct functional profiles (RNA-seq)
SRP049676	6	8	FALSE	FALSE	FALSE	FALSE	hiPSCs unravel aberrant TGFß signaling as an etiology of left ventricular non-compaction
SRP049713	25	25	TRUE	FALSE	TRUE	FALSE	Identification and functional characterization of long noncoding RNAs in breast cancer
SRP049714	7	7	FALSE	FALSE	FALSE	FALSE	High throughput analysis of three human adipose cell lines PAZ6, SGBS and SW872
SRP049756	16	16	FALSE	FALSE	FALSE	FALSE	Dynamics of MBD2 deposition across methylated DNA regions during malignant transformation of human mammary epithelial cells (2)
SRP049769	4	4	FALSE	FALSE	FALSE	FALSE	Combinatorial targeting of nuclear export and translation of RNA inhibits aggressive B-cell lymphoma
SRP049775	1	2	FALSE	FALSE	FALSE	FALSE	Drop-Seq analysis of mixtures of human (HEK) and mouse (3T3) cells (1000/100 STAMPs) at 50 cells per microliter
SRP049805	8	8	FALSE	FALSE	FALSE	FALSE	Slit2 modifies VEGF-induced angiogenic responses in rabbit skeletal muscle by inducing capillary sprouting and decreasing vascular permeability via reduced eNOS activity
SRP049820	83	83	FALSE	FALSE	FALSE	FALSE	An Endotoxin Tolerance Signature Predicts Sepsis and Organ Dysfunction at Initial Clinical Presentation
SRP049947	3	3	FALSE	FALSE	FALSE	FALSE	Gene expression profile of wt-, S473A- and S473D-KAP1-re-expression in KAP1-depleted MDA-MB-231 cell
SRP049967	3	4	FALSE	FALSE	FALSE	FALSE	The genomic landscape of nasopharyngeal carcinoma
SRP049981	19	19	FALSE	FALSE	FALSE	FALSE	RNA-Seq of cKIT+ sorted cells from 53-137 day old fetal testes and ovaries and RNA-Seq of TRA-1-81+ H1 and UCLA1 hESCs.
SRP049988	52	56	TRUE	TRUE	TRUE	TRUE	Ets homologous factor regulates pathways controlling response to injury in Calu-3 airway epithelial cells [RNA-seq]
SRP050000	100	129	FALSE	FALSE	FALSE	FALSE	An integrated transcriptome and expressed variant analysis of sepsis survival and death
SRP050036	25	25	TRUE	FALSE	TRUE	FALSE	Knock-in of PIK3CA-H1047R into MCF-10A
SRP050055	5	5	FALSE	FALSE	FALSE	FALSE	A variety of Dicer substrates in human and C. elegans (HEK RNA-seq)
SRP050058	6	6	FALSE	FALSE	FALSE	FALSE	RNA expression analysis upon JMJD1C depletion
SRP050061	6	6	FALSE	FALSE	FALSE	FALSE	Discovery of cis-spliced chimeric RNAs between adjacent genes in human prostate cells
SRP050074	0	3	FALSE	FALSE	FALSE	FALSE	Genome-wide profiling of short fragment-enriched RNA in HeLa cells subjected to exosome depletion by RNAi
SRP050089	1	3	FALSE	FALSE	FALSE	FALSE	RNA-Seq of the BA9, BA40 and AMY for one typically developing individual #5407
SRP050134	28	28	TRUE	FALSE	TRUE	FALSE	The circadian transcriptional landscape in primary human mammary epithelial cells
SRP050146	17	17	FALSE	FALSE	FALSE	FALSE	RNA sequencing of bone marrow CD34+ cells from myelodysplastic syndrome patients with and without SF3B1 mutation and from healthy controls
SRP050179	45	45	TRUE	FALSE	TRUE	FALSE	RNA-seq of human fibroblasts during replicative senescence
SRP050191	0	2	FALSE	FALSE	FALSE	FALSE	Homo sapiens Transcriptome or Gene expression
SRP050193	28	28	TRUE	FALSE	TRUE	FALSE	Response and resistance to BET bromodomain inhibitors in triple negative breast cancer [RNA-Seq]
SRP050223	100	402	FALSE	FALSE	FALSE	FALSE	Characterization of a network of tumor suppressor microRNA''s in T Cell acute lymphoblastic leukemia
SRP050230	4	4	FALSE	FALSE	FALSE	FALSE	Protein coding and noncoding gene signatures in two subtypes of exosomes released by LIM1863 human colon cancer cell line
SRP050242	12	12	FALSE	FALSE	FALSE	FALSE	The reversed evolution from multicellularity to unicellularity during carcinogenesis
SRP050245	4	6	FALSE	FALSE	FALSE	FALSE	Effect of REST on cancer invasiveness in MCF-7 and MDA-MB-231 cells using RNA-sequencing (RNA-seq) analysis .
SRP050246	0	4	FALSE	FALSE	FALSE	FALSE	Effect of REST-003 downregulation on cancer invasiveness in MDA-MB-231 cells using RNA-sequencing (RNA-seq) analysis .
SRP050249	16	24	FALSE	FALSE	FALSE	FALSE	Effects of NAMI-A on MDA-MB-231 and in HBL-100 cell lines
SRP050260	6	6	FALSE	FALSE	FALSE	FALSE	Epigenomic landscape during organ formation in human early embryos
SRP050272	83	83	TRUE	TRUE	TRUE	TRUE	Expression and Prognostic impact of LncRNAs in Acute Myeloid Leukemia
SRP050331	48	48	TRUE	FALSE	TRUE	FALSE	Effect of CHKA knockdown on C4-2 cell transcriptome
SRP050332	24	24	TRUE	FALSE	TRUE	FALSE	Effect of PBK knockdown on C4-2 cell transcriptome
SRP050335	0	4	FALSE	FALSE	FALSE	FALSE	Homo sapiens Transcriptome or Gene expression
SRP050365	10	10	FALSE	FALSE	FALSE	FALSE	A common cell state in Triple Negative Breast Cancers represents a druggable vulnerability
SRP050374	17	17	FALSE	FALSE	FALSE	FALSE	RNA-seq data from six cell types for cell type phylogenetics
SRP050376	10	11	FALSE	FALSE	FALSE	FALSE	Next Generation Sequencing Facilitates Comparisons of Control and Schizophrenia-Patient derived hiPSC-derived neurons
SRP050377	12	12	FALSE	FALSE	FALSE	FALSE	Next Generation Sequencing Facilitates Comparisons of Control and Schizophrenia-Patient derived hiPSC-derived NPCs
SRP050390	14	14	FALSE	FALSE	FALSE	FALSE	Large-scale profiling of intracellular signalling pathway activation reveals major distinctions between airway smooth muscle cells of asthmatics and non-asthmatics.
SRP050397	15	15	FALSE	FALSE	FALSE	FALSE	Defective removal of ribonucleotides from DNA promotes systemic autoimmunity
SRP050422	6	6	FALSE	FALSE	FALSE	FALSE	A novel lncRNA GAS1 promotes gastric carcinogenesis and acts as a modular scaffold of WDR5 and KAT2A complexes to specify the histone modification pattern [RNA-seq]
SRP050490	12	12	FALSE	FALSE	FALSE	FALSE	Transcriptome of Stabilin-1 siRNA transfected human monocytes
SRP050493	9	22	FALSE	FALSE	FALSE	FALSE	Aberrant splicing of U12-type introns is the hallmark of ZRSR2 mutant myelodysplastic syndrome
SRP050497	6	6	FALSE	FALSE	FALSE	FALSE	Altering cancer transcriptomes using epigenomic inhibitors [RNA-Seq]
SRP050499	100	328	TRUE	TRUE	TRUE	TRUE	The Transcriptome and DNA Methylome Landscapes of Human Primordial Germ Cells
SRP050533	4	4	FALSE	FALSE	FALSE	FALSE	RNA profiling of PDX1+ pancreatic progenitors before or after co-culture with different types of cells
SRP050534	2	3	FALSE	FALSE	FALSE	FALSE	RNA profiling of two endothelial cells (MPEC and AKT-HUVEC) and one human fibroblast line (BJ)
SRP050551	1	24	FALSE	FALSE	FALSE	FALSE	Promoter hypermethylation of TERT is associated with hepatocellular carcinoma in the Han Chinese population
SRP050563	0	4	FALSE	FALSE	FALSE	FALSE	Human Promoters Are Intrinsically Directional
SRP050596	7	7	FALSE	FALSE	FALSE	FALSE	RNA-sequencing of healthy human skeletal myocytes
SRP050892	100	303	TRUE	TRUE	TRUE	TRUE	Human pluripotent stem cell-derived neural constructs for predictive neurotoxicity screening
SRP050900	9	9	FALSE	FALSE	FALSE	FALSE	RNA sequencing of CACO-2 cells incubated with bifidobacteria grown on human milk oligosaccharides.
SRP050943	1	4	FALSE	FALSE	FALSE	FALSE	High throughput sequencing identifies alternative splicing events regulated by PRMT9
SRP050954	16	16	FALSE	FALSE	FALSE	FALSE	Differential susceptibility of human pleural and peritoneal mesothelial cells to asbestos exposure
SRP050971	45	45	TRUE	FALSE	TRUE	FALSE	Analysis of long non-coding RNAs highlights tissue-specific expression patterns and epigenetic profiles in normal and psoriatic skin
SRP050990	9	9	FALSE	FALSE	FALSE	FALSE	RNA sequencing of CACO-2 cells incubated with Bifidobacteria breve grown on human milk oligosaccharides.
SRP050992	100	460	TRUE	TRUE	TRUE	TRUE	Single cell RNA-seq data of human hESCs to evaluate Oscope - a statistical pipeline for identifying oscillatory genes in unsynchronized single cell RNA-Seq
SRP051000	0	4	FALSE	FALSE	FALSE	FALSE	The RNA-Seq transcriptome of human prostate cancer cell line depleted of CIC
SRP051023	5	5	FALSE	FALSE	FALSE	FALSE	Chimeric RNA profiling demonstrates an association of alveolar rhabdomyosarcoma with specific stages of normal myogenesis
SRP051073	4	4	FALSE	FALSE	FALSE	FALSE	PRK1/PKN1 controls migration and metastasis of androgen-independent prostate cancer cells
SRP051083	100	160	TRUE	TRUE	TRUE	TRUE	Transcriptome profiling of human lung cancer cell lines.
SRP051102	40	40	FALSE	FALSE	FALSE	FALSE	Comparison of poly(A) and capture RNA-seq: controlled degradation in vitro
SRP051118	2	5	FALSE	FALSE	FALSE	FALSE	Homo sapiens
SRP051138	1	2	FALSE	FALSE	FALSE	FALSE	Homo sapiens Transcriptome or Gene expression
SRP051170	2	2	FALSE	FALSE	FALSE	FALSE	The activation of IL-1 induced enhancers depends on TAK1 kinase activity and NF-KB p65 [RNA-Seq]
SRP051182	21	24	TRUE	FALSE	TRUE	FALSE	Dual RNA-sequencing of nontypeable Haemophilus influenzae and host cell transcriptomes reveals new aspects of host-pathogen interface
SRP051249	35	35	FALSE	FALSE	FALSE	FALSE	Tissue-specific circular RNA induction during human fetal development
SRP051309	2	2	FALSE	FALSE	FALSE	FALSE	Human alveolar epithelial cell line A549 Transcriptome
SRP051320	28	28	TRUE	FALSE	TRUE	FALSE	Bromodomain inhibition of the transcriptional coactivators CBP/EP300 as a therapeutic strategy to target the IRF4 network in multiple myeloma (RNA-Seq)
SRP051321	0	1	FALSE	FALSE	FALSE	FALSE	Transcriptional Regulationand Chromatin Dynamics inHuman Epithelial Cell Differentiation (CAGE)
SRP051331	13	30	FALSE	FALSE	FALSE	FALSE	Human DIS3 shapes the RNA polymerase II transcriptome degrading variety of unwanted transcripts.
SRP051333	48	48	TRUE	FALSE	TRUE	FALSE	Effect of PDZ domain binding Kinase inhibition using TOPK-32 (called PBKi) on C4-2 cell transcriptome
SRP051359	18	18	FALSE	FALSE	FALSE	FALSE	Homo sapiens Transcriptome or Gene expression
SRP051368	48	48	FALSE	FALSE	FALSE	FALSE	Bacterial Infection Remodels the DNA Methylation Landscape of Human Dendritic Cells (mRNA-Seq)
SRP051369	2	6	FALSE	FALSE	FALSE	FALSE	Bacterial Infection Remodels the DNA Methylation Landscape of Human Dendritic Cells (wtRNA-Seq)
SRP051380	8	8	FALSE	FALSE	FALSE	FALSE	Epigenomic profiling reveals the key function of histone H3K9 methylation during tumor transformation process
SRP051401	12	12	FALSE	FALSE	FALSE	FALSE	Human Schlafen 5 (SLFN5) is a Regulator of Motility and Invasiveness of Renal Cell Carcinoma (RCC) Cells
SRP051468	5	6	FALSE	FALSE	FALSE	FALSE	HITS-CLIP analysis uncovers a link between the Kaposi''s sarcoma associated herpesvirus ORF57 protein and host pre-mRNA metabolism
SRP051472	71	71	TRUE	TRUE	TRUE	TRUE	Induction of circular RNA in fetal heart development recapitulated in in vitro differentiation
SRP051485	21	21	TRUE	FALSE	TRUE	FALSE	Pervasive transcription read-through promotes aberrant expression of oncogenes and RNA chimeras in renal carcinoma
SRP051518	15	15	FALSE	FALSE	FALSE	FALSE	The transcriptome of Kawasaki Disease arteritis
SRP051544	6	6	FALSE	FALSE	FALSE	FALSE	FOXD3 is a novel tumor suppressor in lung cancer
SRP051583	6	6	FALSE	FALSE	FALSE	FALSE	Assembly of methylated LSD1 and CHD1 drives AR-dependent transcription and translocation [RNA-Seq]
SRP051595	18	18	FALSE	FALSE	FALSE	FALSE	shRNA knockdown of YAP1 in HCC364 cells, various drug conditions
SRP051599	60	60	TRUE	TRUE	TRUE	TRUE	RNA-seq of human fibroblasts during normal aging and during aging with rotenone perturbation
SRP051606	29	29	FALSE	FALSE	FALSE	FALSE	Dissection of transcriptional and cis-regulatory control of differentiation in human pancreatic cancer [RNA-seq]
SRP051626	41	41	TRUE	FALSE	TRUE	FALSE	Molecular phenotyping of a test compound (small-molecule neurotransmitter receptor antagonist) in primary human hepatocytes
SRP051628	18	18	FALSE	FALSE	FALSE	FALSE	Estrogen Receptor Beta Impacts Hormone-Induced Alternative mRNA Splicing in Breast Cancer Cells
SRP051674	8	8	FALSE	FALSE	FALSE	FALSE	SIRT6 regulates redox homeostasis in human mesenchymal stem cells by the transactivation of NRF2
SRP051675	1	5	FALSE	FALSE	FALSE	FALSE	Vascular niche induction of hematopoietic progenitors from pluripotent stem cells
SRP051688	56	56	TRUE	TRUE	TRUE	TRUE	A Cell-based Systems Biology Assessment of Human Blood to Monitor Immune Responses After Influenza Vaccination
SRP051705	8	8	FALSE	FALSE	FALSE	FALSE	Hepatitis C virus functionally sequesters miR-122 [RNA-Seq]
SRP051737	7	7	FALSE	FALSE	FALSE	FALSE	Functional characterization of human T cell hyporesponsiveness induced by CTLA4-Ig
SRP051765	41	41	TRUE	FALSE	TRUE	FALSE	Therapy induced tumour secretomes promote resistance and tumour progression
SRP051772	9	9	FALSE	FALSE	FALSE	FALSE	Long-term expandable SOX9+ chondrogenic ectomesenchymal cells from human pluripotent stem cells
SRP051819	31	31	FALSE	FALSE	FALSE	FALSE	Genomic analysis of Multiple Myeloma using RNA Sequencing
SRP051822	2	2	FALSE	FALSE	FALSE	FALSE	Type I interferon regulates the expression of long non-coding RNAs [RNA-seq]
SRP051825	14	14	FALSE	FALSE	FALSE	FALSE	Common inflammatory pathways between NEC and Crohn''s disease
SRP051844	69	69	FALSE	FALSE	FALSE	FALSE	mRNA-Seq Expression profiling of human post-mortem BA9 brain tissue for Huntington''s Disease and neurologically normal individuals
SRP051848	100	188	TRUE	TRUE	TRUE	TRUE	Gene Networks Specific for Innate Immunity Define Post-traumatic Stress Disorder [RNA-Seq]
SRP051853	1	9	FALSE	FALSE	FALSE	FALSE	Evolutionary analysis across mammals reveals distinct classes of long noncoding RNAs
SRP051983	6	6	FALSE	FALSE	FALSE	FALSE	Molecular Biomarkers Screened by Next-generation RNA Sequencing for non-sentinel lymph node status predicting in breast cancer patients with metastatic sentinel lymph node
SRP052034	9	9	FALSE	FALSE	FALSE	FALSE	Conversion of Human Fibroblasts to Stably Self-Renewing Neural Stem Cells with a Single Zinc-Finger Transcription Factor
SRP052056	22	22	TRUE	FALSE	TRUE	FALSE	RNA-Sequencing of human papillary thyroid carcinomas
SRP052057	0	6	FALSE	FALSE	FALSE	FALSE	Expression by CD133+ cells isolated from the adult human exocrine pancreas
SRP052201	8	9	FALSE	FALSE	FALSE	FALSE	Homo sapiens Colon cancer Cell line RNA-Seq
SRP052229	42	42	TRUE	FALSE	TRUE	FALSE	Improved transcription and translation with L-leucine stimulation of mTORC1
SRP052294	10	36	FALSE	FALSE	FALSE	FALSE	Human-specific gene ARHGAP11B promotes basal progenitor amplification and neocortex expansion
SRP052491	2	2	FALSE	FALSE	FALSE	FALSE	Transcriptome analysis of alveolar macrophages in asthma
SRP052612	20	20	FALSE	FALSE	FALSE	FALSE	Loss of endometrial plasticity in recurrent pregnancy loss (RNA-Seq)
SRP052615	7	8	FALSE	FALSE	FALSE	FALSE	Diarrhea in lymphocytic colitis: ERK1/2-dependent ENaC dysregulation and claudin-4-, -5- and -8-related barrier defects
SRP052620	12	12	FALSE	FALSE	FALSE	FALSE	Genome-wide effect of inhibition of glutamine transporter ASCT2 in PC-3 cells by BenSer or GPNA
SRP052698	2	2	FALSE	FALSE	FALSE	FALSE	RNA Sequencing Reveals the Snail-Regulated Transcriptome in Head-and-Neck Squamous Cell Carcinoma.
SRP052706	6	6	FALSE	FALSE	FALSE	FALSE	Rapamycin induces chromosome reorganization and increases cytokine production in normal human fibroblasts
SRP052713	6	6	FALSE	FALSE	FALSE	FALSE	Effect in HCT116 cells of 3hr cortistatin A treatment on gene expression.
SRP052732	0	4	FALSE	FALSE	FALSE	FALSE	Homo sapiens Variation
SRP052740	100	169	TRUE	TRUE	TRUE	TRUE	RNAseq changes in pre MAPKi treatment and post MAPKi resistance Melanomas
SRP052760	0	5	FALSE	FALSE	FALSE	FALSE	Homo sapiens Transcriptome or Gene expression
SRP052771	6	6	FALSE	FALSE	FALSE	FALSE	The activation of the NF-?B-JNK pathway is independent of the PI3K-Rac1-JNK pathway involved in the bFGF-regulated human fibroblast cell migration
SRP052781	6	6	FALSE	FALSE	FALSE	FALSE	Identification of transcripts regulated by CEBPA protein and its P30 isoform in K562
SRP052817	4	4	FALSE	FALSE	FALSE	FALSE	Homo sapiens Transcriptome or Gene expression
SRP052856	9	9	FALSE	FALSE	FALSE	FALSE	Genome-wide expression profiling of an in vitro model for studying esophageal epithelial differentiation
SRP052874	7	14	FALSE	FALSE	FALSE	FALSE	SRSF2 mutations impair hematopoiesis and alter exon recognition
SRP052879	4	4	FALSE	FALSE	FALSE	FALSE	Cytosolic Hsp60 orchestrates the survival and inflammatory responses of vascular smooth muscle cells in injured aortic vessels by regulating NF-?B-dependent gene expression
SRP052896	3	35	FALSE	FALSE	FALSE	FALSE	SMARCA4-Deficient Thoracic Sarcoma Study
SRP052950	32	32	TRUE	FALSE	TRUE	FALSE	Genetic and drug perturbation of components in the NFkB signaling pathway in 11-18 cells
SRP052978	10	10	FALSE	FALSE	FALSE	FALSE	Next Generation Sequencing Facilitates Quantitative Analysis of Wild Type and cardiac-specific Bmi1 deletion [human]
SRP052983	6	6	FALSE	FALSE	FALSE	FALSE	Transfected HEK293 Transcriptome or Gene expression
SRP052991	8	8	FALSE	FALSE	FALSE	FALSE	RNA-seq and Microarray in Transcriptome Profiling of Anterior Cruciate Ligament Tears: Implications for Prognostic Biomarkers Discovery
SRP052998	20	20	FALSE	FALSE	FALSE	FALSE	Physical and functional CSL-p53 interactions underlie control of cancer stromal cell evolution [RNA-seq]
SRP053004	20	22	FALSE	FALSE	FALSE	FALSE	Human Embryo Single Cell Transcriptome Analysis
SRP053034	6	6	FALSE	FALSE	FALSE	FALSE	Homo sapiens Transcriptome or Gene expression
SRP053042	6	6	FALSE	FALSE	FALSE	FALSE	Pluripotent cell models of Fanconi anemia identify the early pathological defect in human hemoangiogenic progenitors
SRP053043	4	4	FALSE	FALSE	FALSE	FALSE	Modeling the early phenotype at the neuromuscular junction of spinal muscular atrophy using patient-derived iPSCs (RNA-Seq)
SRP053048	24	24	TRUE	FALSE	TRUE	FALSE	Dynamic regulation of the histone variant H1.0 contributes to intratumor epigenetic and functional heterogeneity [RNA-Seq]
SRP053050	2	2	FALSE	FALSE	FALSE	FALSE	RNA sequencing (RNA-SEQ) of PSPC1 knockdown by shRNA in A549 cells
SRP053052	2	8	FALSE	FALSE	FALSE	FALSE	Droplet barcoding for single cell transcriptomics applied to embryonic stem cells
SRP053098	4	4	FALSE	FALSE	FALSE	FALSE	BPTF is required for c-MYC-induced remodelling of target chromatin and transcriptional activation [RNA-Seq]
SRP053101	88	88	FALSE	FALSE	FALSE	FALSE	Impact of bariatric surgery on RNA-seq gene expression profiles of adipose tissue in humans
SRP053124	9	9	FALSE	FALSE	FALSE	FALSE	Homo sapiens Transcriptome or Gene expression
SRP053190	32	32	FALSE	FALSE	FALSE	FALSE	Whole cell mRNA expression profiling in control and complex I deficient patient fibroblasts incubated with DMSO, AICAR, chloramphenicol, and resveratrol
SRP053227	6	8	FALSE	FALSE	FALSE	FALSE	The effect of HOXB13 CRISPR knockout on the transcriptome in G401 cells
SRP053246	72	72	FALSE	FALSE	FALSE	FALSE	Sperm RNA: A window to idiopathic infertile couples
SRP053274	6	6	FALSE	FALSE	FALSE	FALSE	Homo sapiens Transcriptome or Gene expression
SRP053296	7	36	FALSE	FALSE	FALSE	FALSE	Characterization of the platelet transcriptome by RNA sequencing in patients with acute myocardial infarction.
SRP053366	3	3	FALSE	FALSE	FALSE	FALSE	Correction of human phospholamban R14del mutation associated with cardiomyopathy using targeted nucleases and combination therapy [RNA-Seq]
SRP053402	30	32	FALSE	FALSE	FALSE	FALSE	The Small Molecule ISRIB Reverses the Effects of eIF2a Phosphorylation on Translation and Stress Granule Assembly
SRP053791	17	17	FALSE	FALSE	FALSE	FALSE	En bloc and segmental deletions of human XIST reveal X chromosome inactivation-involving RNA elements
SRP053794	40	40	TRUE	FALSE	TRUE	FALSE	RNA-Seq atopic dermatitis transcriptome profiling provides insights into novel disease mechanisms with potential therapeutic implications
SRP054971	7	7	FALSE	FALSE	FALSE	FALSE	Ribosome profiling and RNA sequencing of MCF10A-ER-Src and fibroblast cell transformation
SRP055005	6	8	FALSE	FALSE	FALSE	FALSE	RNA-seq of HEK293T over-expressing WWTR-CAMTA1 fusion
SRP055027	6	25	FALSE	FALSE	FALSE	FALSE	Circular RNAs in the mammalian brain are highly abundant, conserved, and dynamically expressed
SRP055031	0	5	FALSE	FALSE	FALSE	FALSE	TRAV8-4 and TRBV12-3 specific T-cell receptor repertoires
SRP055048	0	4	FALSE	FALSE	FALSE	FALSE	Transcriptome analysis of human OXR1 depleted cells reveals its role in regulating the p53 signaling pathway
SRP055063	5	5	FALSE	FALSE	FALSE	FALSE	Transcriptome analysis of Advanced glycation end products treated ligament cells
SRP055067	4	4	FALSE	FALSE	FALSE	FALSE	A study of alterations in DNA epigenetic modifications (5mC and 5hmC) and gene expression influenced by simulated microgravity in human lymphoblastoid cells [RNA-seq]
SRP055094	8	9	FALSE	FALSE	FALSE	FALSE	Pathogen-host transcriptome analyses of human papillomavirus 16 E6 variants in an organotypic epithelial model
SRP055101	15	15	FALSE	FALSE	FALSE	FALSE	Transcriptomic analysis of cultured corneal endothelial cells as a validation for their use in cell-replacement therapy
SRP055103	6	6	FALSE	FALSE	FALSE	FALSE	Comparative genome-wide analysis of human BM IL3Ra-high precursors show a more MF-, DC- and OC committed gene expression profile, as compared to IL3Ra-low precursors
SRP055105	18	18	FALSE	FALSE	FALSE	FALSE	The contribution of Alu exons to the human proteome
SRP055108	6	6	FALSE	FALSE	FALSE	FALSE	Global Gene Expression analysis of CUTLL1 cell lines after treatment with Perhexiline
SRP055151	0	2	FALSE	FALSE	FALSE	FALSE	Gene expression profiling of HEK293 in control and BRD7 overexpression cells (DGE)
SRP055153	98	98	TRUE	TRUE	TRUE	TRUE	Single mammalian cells compensate for differences in cellular volume and DNA copy number through independent global transcriptional mechanisms
SRP055176	12	12	FALSE	FALSE	FALSE	FALSE	m6A level and isoform characterization sequencing (m6A-LAIC-seq) reveal the census and complexity of the m6A epitranscriptome
SRP055180	15	15	FALSE	FALSE	FALSE	FALSE	Homo sapiens Raw sequence reads
SRP055376	6	6	FALSE	FALSE	FALSE	FALSE	LARP4B is an mRNA stability factor that acts via AU-rich sequence elements
SRP055381	6	6	FALSE	FALSE	FALSE	FALSE	Suppression of NAF-1 in Breast Cancer Cells Reduces their Tumorigenicity by Interfering with Cellular Iron Distribution and Metabolism and Ensuing ROS Formation and Apoptosis
SRP055390	52	52	TRUE	TRUE	TRUE	TRUE	Transcriptome analysis in chronic lymphocytic leukemia cells using RNA sequencing (RNA-seq)
SRP055392	6	6	FALSE	FALSE	FALSE	FALSE	Genetic disruption of COX-1 inhibits multiple oncogenic pathways
SRP055411	11	11	FALSE	FALSE	FALSE	FALSE	Oncogenic MYC induces a dependency on the spliceosome in human cancer
SRP055413	6	6	FALSE	FALSE	FALSE	FALSE	Allele-selective Transcriptome Recruitment to Polysomes Primed for Translation: Protein-coding and Noncoding RNAs, and RNA Isoforms
SRP055424	2	2	FALSE	FALSE	FALSE	FALSE	High-throughput RNA-sequencing analysis in human glioma stem cell
SRP055435	36	36	TRUE	FALSE	TRUE	FALSE	Human Muscle tissue CTRL DMD CAGE-seq L1 and Alu profiling
SRP055438	33	33	TRUE	FALSE	TRUE	FALSE	mRNA and small RNA associated with Crohn''s disease behavior [RNA-Seq]
SRP055440	9	9	FALSE	FALSE	FALSE	FALSE	Single Cell Analysis Reveals Unexpected Transcriptional Heterogeneity of Neural Progenitors in the Developing Human Cortex
SRP055444	17	17	FALSE	FALSE	FALSE	FALSE	Immunoglobulin transcript sequence and somatic hypermutation computation from unselected RNA-seq reads in Chronic Lymphocytic Leukemia
SRP055454	8	9	FALSE	FALSE	FALSE	FALSE	RNA-Seq profiling of human fibroblasts treated with Novartis SMN2-splicing modulator NVS-SM1
SRP055474	12	12	FALSE	FALSE	FALSE	FALSE	Expression and functions of long noncoding RNAs during human T helper cell differentiation
SRP055475	12	12	FALSE	FALSE	FALSE	FALSE	A MYC-driven change in mitochondrial dynamics limits stem cell properties of mammary epithelial cells (RNA-seq)
SRP055512	9	12	FALSE	FALSE	FALSE	FALSE	Gene expression profiling of patient''s DCIS-IDC tandem lesions by RNA sequencing analysis
SRP055514	75	76	FALSE	FALSE	FALSE	FALSE	Impact of bariatric surgery on RNA-seq gene expression profiles of peripheral monocytes in humans
SRP055517	5	6	FALSE	FALSE	FALSE	FALSE	Knockout human reveal an essential role for Paternally Expressed 10 (PEG10) in JEG3 cell line development
SRP055538	18	18	FALSE	FALSE	FALSE	FALSE	MicroRNA and gene expression changes in human cerebral aneurysms [RNA-seq]
SRP055569	1	643	FALSE	FALSE	FALSE	FALSE	Scalable Microfluidics for Single Cell RNA Printing and Sequencing
SRP055675	11	11	FALSE	FALSE	FALSE	FALSE	Allogeneic mature human dendritic cells generate superior alloreactive regulatory T cells in the presence of IL-15
SRP055677	3	3	FALSE	FALSE	FALSE	FALSE	RNA-seq analysis of add-back rescued TALEN-mediated LATS2 knockout HeLa-S3 cells
SRP055718	1	5	FALSE	FALSE	FALSE	FALSE	Expression of gallstone disease-associated genes in non-diseased and diseased gallbladder and liver samples
SRP055737	1	1	FALSE	FALSE	FALSE	FALSE	Homo sapiens Transcriptome or Gene expression
SRP055749	16	16	FALSE	FALSE	FALSE	FALSE	The Cushing''s disease adipose gene expression profile reveals effects of long term glucocorticoids on adipose tissue lipid, protein and glucose metabolism
SRP055770	10	10	FALSE	FALSE	FALSE	FALSE	Biochemical fractionation of HEK293 nuclei and RNA-seq of chromatin-associated and soluble-nuclear RNA
SRP055809	6	6	FALSE	FALSE	FALSE	FALSE	Ectoderm specification of H1 human embryonic stem cells
SRP055810	86	86	TRUE	TRUE	TRUE	TRUE	Single-Cell RNA-seq Defines the Three Cell Lineages of the Human Blastocyst
SRP055835	14	14	FALSE	FALSE	FALSE	FALSE	Patient-derived xenograft platform for metastatic melanoma: a model for studying resistance to targeted therapy.
SRP055860	14	14	FALSE	FALSE	FALSE	FALSE	Identification of differentially spliced genes by wild type or S34F mutation of U2AF1
SRP055874	14	14	FALSE	FALSE	FALSE	FALSE	Defective structural RNA processing in relapsing-remitting multiple sclerosis
SRP055890	6	6	FALSE	FALSE	FALSE	FALSE	Epigenomic landscapes of human inflammation associated macrophages [RNA-seq]
SRP055899	20	20	FALSE	FALSE	FALSE	FALSE	Homo sapiens Raw sequence reads
SRP055916	5	5	FALSE	FALSE	FALSE	FALSE	Multi-platform assessment of transcriptional profiling technologies utilizing a precise probe mapping methodology (RNA-seq_RiboZero)
SRP055917	5	5	FALSE	FALSE	FALSE	FALSE	Multi-platform assessment of transcriptional profiling technologies utilizing a precise probe mapping methodology (RNA-seq_ClonTech)
SRP055918	80	80	TRUE	TRUE	TRUE	TRUE	Evaluating intra- and inter-individual variation in the human placental transcriptome
SRP055929	5	6	FALSE	FALSE	FALSE	FALSE	The regulartory role of ZCCHC24 in splicing machinery
SRP055932	4	4	FALSE	FALSE	FALSE	FALSE	Cross-species transcriptome profiling identifies new alveolar epithelial type I cell-specific genes
SRP055938	12	12	FALSE	FALSE	FALSE	FALSE	Transcriptome Profiling of Pneumolysin Intoxication of Airway Epithelial Cells
SRP055967	10	10	FALSE	FALSE	FALSE	FALSE	human embryonic and mesenchymal stem cells
SRP055981	5	5	FALSE	FALSE	FALSE	FALSE	RNA-Seq of HIV-infected human primary CD4+ T cells
SRP056033	8	8	FALSE	FALSE	FALSE	FALSE	SF3B1 Degron knockdown RNA-seq
SRP056036	12	12	FALSE	FALSE	FALSE	FALSE	Epigenome Editing by a CRISPR/Cas9-Based Acetyltransferase Activates Genes from Promoters and Enhancers
SRP056037	3	3	FALSE	FALSE	FALSE	FALSE	RNA-sequencing in OS-RC-2 cells under the knockdown of Arkadia or ESRP2
SRP056041	20	21	FALSE	FALSE	FALSE	FALSE	Decoding breast cancer tissue-stroma interactions using species-specific sequencing
SRP056049	16	16	FALSE	FALSE	FALSE	FALSE	Functional Inflammatory Profiles Distinguish Myelin-Reactive T Cells from Patients with Multiple Sclerosis
SRP056066	3	3	FALSE	FALSE	FALSE	FALSE	Discovery of novel isoforms of Huntingtin reveals a new hominid-specific exon
SRP056074	6	6	FALSE	FALSE	FALSE	FALSE	Epoxyeicosatrienoic Acids Enhance Haematopoietic Stem and Progenitor Cell Specification and Engraftment
SRP056076	5	5	FALSE	FALSE	FALSE	FALSE	RNA-seq analysis of gene expression patterns responding to TSA treatment during hESC neural differentiation
SRP056084	6	6	FALSE	FALSE	FALSE	FALSE	RNA-seq analysis of control and Myc-induced U2OS cells
SRP056086	10	10	FALSE	FALSE	FALSE	FALSE	CRISPR Display: A modular method for locus-specific targeting of long noncoding RNAs and synthetic RNA devices in vivo [RNA-Seq]
SRP056087	14	14	FALSE	FALSE	FALSE	FALSE	The acetyllysine reader BRD3R promotes human nuclear reprogramming and regulates mitosis
SRP056098	8	8	FALSE	FALSE	FALSE	FALSE	IFN-g Regulates mTORC1, Cellular Metabolism and mRNA Translation to Potentiate Inflammatory Macrophage Activation [RNA-Seq]
SRP056109	32	32	FALSE	FALSE	FALSE	FALSE	Homo sapiens Transcriptome or Gene expression
SRP056146	12	12	FALSE	FALSE	FALSE	FALSE	Pancreatic cancer exosomes induce pre-metastatic niche formation in the liver
SRP056153	2	2	FALSE	FALSE	FALSE	FALSE	RNA sequencing of SETD2 isogenic renal cell carcinoma cell lines
SRP056159	3	3	FALSE	FALSE	FALSE	FALSE	Disease-Associated SNPs From non-Coding Regions in Juvenile Idiopathic Arthritis Are Located Within or Adjacent to Functional Genomic Elements of Human Neutrophils and CD4+ T Cells [RNA-Seq]
SRP056197	81	81	TRUE	TRUE	TRUE	TRUE	Leucegene: AML sequencing (part 4)
SRP056199	5	6	FALSE	FALSE	FALSE	FALSE	Homo sapiens Transcriptome or Gene expression
SRP056200	10	10	FALSE	FALSE	FALSE	FALSE	Ribo_seq (aka ribosome profiling) analysis of control and Myc-induced U2OS cells
SRP056201	4	4	FALSE	FALSE	FALSE	FALSE	GRO-seq analysis of control and Myc-induced U2OS cells
SRP056220	43	43	TRUE	FALSE	TRUE	FALSE	Effect of OVO-like 1 knockdown on global transcript expression in differentiated BeWo trophoblast cells
SRP056228	3	4	FALSE	FALSE	FALSE	FALSE	Homo sapiens Raw sequence reads
SRP056271	2	5	FALSE	FALSE	FALSE	FALSE	CWC22-dependent pre-mRNA splicing and eIF4A3 binding enables global deposition of exon junction complexes
SRP056281	9	13	FALSE	FALSE	FALSE	FALSE	RNA Sequencing of default, melanocyte biased and enteric human neural crest populations (NC) and neuroectoderm (CNS)
SRP056287	10	10	FALSE	FALSE	FALSE	FALSE	Evaluation of Inter-Batch Differences in Stem-Cell Derived Neurons
SRP056293	24	24	TRUE	FALSE	TRUE	FALSE	Homo sapiens Raw sequence reads
SRP056295	100	525	TRUE	TRUE	TRUE	TRUE	Leucegene: AML sequencing (part 5)
SRP056330	6	6	FALSE	FALSE	FALSE	FALSE	Stem cell and neurogenic gene-expression profiles link prostate basal cells to aggressive prostate cancer
SRP056333	6	6	FALSE	FALSE	FALSE	FALSE	RNA sequencing of hiPSC derived neural crest populations from Familial Dysautonomia patients
SRP056369	2	2	FALSE	FALSE	FALSE	FALSE	Genome-wide RNA-expression analysis after p53 activation in colorectal cancer cells.
SRP056378	0	1	FALSE	FALSE	FALSE	FALSE	Transcriptome analysis of SiHa cells
SRP056395	12	12	FALSE	FALSE	FALSE	FALSE	Comparative whole-transcriptomic analysis between normal and AKAP-Lbc-depleted human embryonic stem cells
SRP056404	0	5	FALSE	FALSE	FALSE	FALSE	High-throughput sequencing reveals key genes and immune homeostatic pathways activated in myeloid dendritic cells by Porphyromonas gingivalis 381 and its fimbrial mutants
SRP056435	8	8	FALSE	FALSE	FALSE	FALSE	Proteogenomics-based identification of the repertoire of human MHC class I-associated peptides
SRP056443	24	24	TRUE	FALSE	TRUE	FALSE	Transcription Profiling of Malaria-Naïve and Semi-Immune Colombian Volunteers in a Plasmodium vivax Sporozoite Challenge [RNA-Seq]
SRP056477	53	53	TRUE	TRUE	TRUE	TRUE	Distinct brain transcriptome profiles in c9orf72-associated and sporadic ALS
SRP056498	20	44	FALSE	FALSE	FALSE	FALSE	Study the effect of SUZ12 on the responsiveness of IFNg target genes in multiple cancer and non cancer cell lines
SRP056604	7	8	FALSE	FALSE	FALSE	FALSE	Transcriptomics profiling of Alzheimer’s disease reveal novel molecular targets
SRP056612	20	20	FALSE	FALSE	FALSE	FALSE	Homo sapiens Transcriptome or Gene expression
SRP056665	12	12	FALSE	FALSE	FALSE	FALSE	Transcriptomic analysis of YAP1 knockdown glioblastoma cells
SRP056696	54	55	TRUE	TRUE	TRUE	TRUE	Next Generation Sequencing Identification of HBV-MLL4 integration and its molecular basis in Chinese hepatocellular carcinoma
SRP056733	100	156	FALSE	FALSE	FALSE	FALSE	Mycobacterial infection induces a specific human innate immune response
SRP056742	10	10	FALSE	FALSE	FALSE	FALSE	The MEF2B Regulatory Network - RNA-seq data
SRP056784	35	35	TRUE	FALSE	TRUE	FALSE	Omic Personality: Implications of Stable Transcript and Methylation Profiles for Personalized Medicine [RNA-Seq]
SRP056792	3	11	FALSE	FALSE	FALSE	FALSE	CDKN2D-WDFY2 is a cancer-specific fusion gene recurrent in high-grade serous ovarian carcinoma
SRP056802	24	24	TRUE	FALSE	TRUE	FALSE	Genome-wide mapping of TEL-AML1 targets in acute leukemia
SRP056822	82	83	FALSE	FALSE	FALSE	FALSE	Evidence for proliferation and synaptogenesis impairments in neural cells derived from idiopathic autistic patients
SRP056832	12	12	FALSE	FALSE	FALSE	FALSE	RNA polymerase in pre-B-ALL cell lines
SRP056835	24	24	TRUE	FALSE	TRUE	FALSE	Novel Observations from Next Generation RNA Sequencing of Highly Purified Human Adult and Fetal Islet Cell Subsets
SRP056840	99	133	TRUE	TRUE	TRUE	TRUE	Renal systems biology of patients with systemic inflammatory response syndrome
SRP056863	14	15	FALSE	FALSE	FALSE	FALSE	Homo sapiens Raw sequence reads
SRP056912	3	3	FALSE	FALSE	FALSE	FALSE	A function for the hnRNP A1/A2 proteins in transcription elongation
SRP056956	0	3	FALSE	FALSE	FALSE	FALSE	Centre of Excellence for Epilepsy
SRP056957	23	23	TRUE	FALSE	TRUE	FALSE	Transcriptome dynamics of developing photoreceptors in 3-D retina cultures recapitulates temporal sequence of human cone and rod differentiation revealing cell surface markers and gene networks
SRP056966	3	14	FALSE	FALSE	FALSE	FALSE	Comparative transcriptomics of endometrial stromal fibroblasts
SRP056969	20	20	FALSE	FALSE	FALSE	FALSE	RNA sequencing of total RNA from 20 human tissues
SRP056985	8	8	FALSE	FALSE	FALSE	FALSE	Homo sapiens Raw sequence reads
SRP057020	8	8	FALSE	FALSE	FALSE	FALSE	DLX3 alters transcriptomic profile of adhesion, cell cycle, and cell death in Squamous Cell Carcinoma Cells
SRP057064	24	24	TRUE	FALSE	TRUE	FALSE	Dual RNA-seq – Pilot Dual RNA-seq
SRP057065	51	51	FALSE	FALSE	FALSE	FALSE	Dual RNA-seq – High-resolution comparative Dual RNA-seq time-course
SRP057066	0	2	FALSE	FALSE	FALSE	FALSE	Dual RNA-seq – rRNA depletion establishment
SRP057074	20	20	FALSE	FALSE	FALSE	FALSE	Splicing function of mitotic regulators links R-loop mediated DNA damage to tumor cell killing
SRP057087	28	28	FALSE	FALSE	FALSE	FALSE	Proteogenomic analysis of psoriasis reveals discordant and concordant changes in mRNA and protein abundance
SRP057118	6	6	FALSE	FALSE	FALSE	FALSE	RNA sequencing of heart samples of myotonic dystrophic (DM1) patients
SRP057149	1	12	FALSE	FALSE	FALSE	FALSE	Characterization of Type I Interferon pathway during Hepatic Differentiation of Human Pluripotent Stem Cells and hepatitis C virus infection
SRP057156	16	16	FALSE	FALSE	FALSE	FALSE	RNA sequencing of cells treated with DMSO or Retinoic acid during cardiac differentiation
SRP057177	6	6	FALSE	FALSE	FALSE	FALSE	CTCF and CohesinSA-1 Mark Active Promoters and Boundaries of Repressive Chromatin Domains in Primary Human Erythroid Cells [RNA-Seq]
SRP057196	100	466	TRUE	TRUE	TRUE	TRUE	A survey of human brain transcriptome diversity at the single cell level
SRP057199	18	18	FALSE	FALSE	FALSE	FALSE	Disruption of Na+/H+ exchanger regulatory factor 2 scaffold suppresses colon cancer proliferation
SRP057205	56	56	TRUE	TRUE	TRUE	TRUE	Transcriptome Signature and Regulation in Human Somatic Cell Reprogramming
SRP057244	33	89	TRUE	TRUE	TRUE	FALSE	Dual RNA-seq – sRNA profiling in various cell types
SRP057248	4	12	FALSE	FALSE	FALSE	FALSE	Dual RNA-seq – Pulse-expression of pinT
SRP057249	7	8	FALSE	FALSE	FALSE	FALSE	Dual RNA-seq – Host response to pinT*
SRP057250	36	42	TRUE	FALSE	TRUE	FALSE	Dual RNA-seq – Dual RNA-seq of further sRNA mutants
SRP057251	12	12	FALSE	FALSE	FALSE	FALSE	Investigation about fibroblasts of different origins in culture
SRP057295	8	10	FALSE	FALSE	FALSE	FALSE	Reversal of persistent wound-induced retinal pigmented epithelial-to-mesenchymal transition by the TGFb pathway inhibitor, A-83-01.
SRP057322	2	3	FALSE	FALSE	FALSE	FALSE	Homo sapiens Genome sequencing
SRP057381	2	2	FALSE	FALSE	FALSE	FALSE	Comparison of gene expression profiles between FRA1 knockdown and vector control Bel-7402 cells by RNA-sequencing
SRP057399	10	28	FALSE	FALSE	FALSE	FALSE	Targeted Analysis of Chromosome 21 Reveals Size and Diversity of the Mammalian Transcriptome
SRP057446	12	18	FALSE	FALSE	FALSE	FALSE	Homo sapiens Raw sequence reads
SRP057448	4	4	FALSE	FALSE	FALSE	FALSE	8p Loss of Heterozygosity triggers metastasis and drug resistance
SRP057452	24	24	TRUE	FALSE	TRUE	FALSE	Nucleotide stress induction of HEXIM1 suppresses melanoma by modulating cancer cell-specific gene transcription [RNA-Seq1]
SRP057453	12	12	FALSE	FALSE	FALSE	FALSE	Nucleotide stress induction of HEXIM1 suppresses melanoma by modulating cancer cell-specific gene transcription [RNA-Seq2]
SRP057500	100	290	TRUE	TRUE	TRUE	TRUE	RNA-seq of tumor-educated platelets enables blood-based pan-cancer, multiclass and molecular pathway cancer diagnostics
SRP057508	0	6	FALSE	FALSE	FALSE	FALSE	Multiplex Single Cell Profiling of Chromatin Accessibility by Combinatorial Cellular Indexing [RNA-seq]
SRP057512	6	6	FALSE	FALSE	FALSE	FALSE	Impact of flanking chromosomal sequences on localization and silencing by the ncRNA XIST
SRP057571	12	12	FALSE	FALSE	FALSE	FALSE	Human pancreatic adenocarcinoma cell line Transcriptome or Gene expression
SRP057579	33	33	TRUE	FALSE	TRUE	FALSE	Homo sapiens Transcriptome or Gene expression
SRP057586	16	16	FALSE	FALSE	FALSE	FALSE	Unbiased evaluation of cell-free amniotic fluid transcriptome of term and preterm infants to detect fetal maturity
SRP057613	1	21	FALSE	FALSE	FALSE	FALSE	MYC is a major determinant of mitotic cell fate
SRP057616	6	6	FALSE	FALSE	FALSE	FALSE	Histone variant H2A.Z.2 mediates proliferation and drug sensitivity of malignant melanoma [RNA-seq]
SRP057627	0	2	FALSE	FALSE	FALSE	FALSE	Alternative splicing in genes encoding adhesion- and motility-related proteins in breast cancer
SRP057628	8	8	FALSE	FALSE	FALSE	FALSE	Illumina sequencing of vaginal epithelial cells from women using depot medroxyprogesterone acetate or non-hormonal contraception
SRP057629	10	10	FALSE	FALSE	FALSE	FALSE	Small molecule inhibition of ERK dimerization prevents tumorigenesis by Ras-ERK pathway oncogenes
SRP057644	6	6	FALSE	FALSE	FALSE	FALSE	Proteasome machinery is instrumental in a common gain-of-function program of the p53 missense mutants in cancer.
SRP057660	2	14	FALSE	FALSE	FALSE	FALSE	RNA sequencing of TN Drosha-transfected human and mouse cell lines
SRP057691	2	2	FALSE	FALSE	FALSE	FALSE	Transcriptome sequencing of human fetal heart
SRP057708	16	16	FALSE	FALSE	FALSE	FALSE	PolyA RNAseq from HCT116 cells in normoxia and hypoxia
SRP057721	14	16	FALSE	FALSE	FALSE	FALSE	RNA expression in primary huamn muscle cells treated with 1,25(OH)2D3 or vehicle
SRP057735	32	32	FALSE	FALSE	FALSE	FALSE	Global Regulatory Network Controlling Human Somatic Cell Reprogramming [RNA-seq]
SRP057745	13	13	FALSE	FALSE	FALSE	FALSE	Genome-Wide Specificity of DNA-Binding, Gene Regulation, and Chromatin Remodeling by TALE- and CRISPR/Cas9-Based Transcription Factors
SRP057758	100	192	TRUE	TRUE	TRUE	TRUE	RNA-seq in two ER+ breast cancer cell lines with and without progestins
SRP057766	10	10	FALSE	FALSE	FALSE	FALSE	Ambient O2 pressure induces NF-kB1/RelA related inflammatory response in human lung epithelial cells in vitro
SRP057793	100	149	TRUE	TRUE	TRUE	TRUE	RNA-seq performed on sarcomas to identify various alterations
SRP057794	12	12	FALSE	FALSE	FALSE	FALSE	RNA-seq analysis of gene expression patterns during hESC neural differentiation
SRP057819	1	2	FALSE	FALSE	FALSE	FALSE	HeLa TDP-43 Knockdown and Control (Human)
SRP057826	5	5	FALSE	FALSE	FALSE	FALSE	RNA-seq and small RNA-seq for samples in malignant transformation process of hematopoietic transplants induced by BCR-ABL1-positive microvesicles (human)
SRP057852	32	32	TRUE	FALSE	TRUE	FALSE	Role of cervicovaginal microbiota in genital inflammation
SRP057855	12	14	FALSE	FALSE	FALSE	FALSE	Precursor States of Brain Tumor Initiating Cell Lines Are Predictive of Survival in Xenografts and Associated With Glioblastoma Subtypes
SRP057945	6	6	FALSE	FALSE	FALSE	FALSE	High salt primes a specific activation state of macrophages, M(Na)
SRP057964	10	12	FALSE	FALSE	FALSE	FALSE	CFBE flip-in cells with CFTR of varying genotypes
SRP057996	16	16	FALSE	FALSE	FALSE	FALSE	Vammin induces a highly efficient angiogenic response through VEGFR-2/NRP-1 and bypasses the regulatory function of VEGFR-1
SRP058000	9	9	FALSE	FALSE	FALSE	FALSE	CXCR4 regulates extra-medullary myeloma through epithelial-mesenchymal transition-like transcriptional activation
SRP058026	4	4	FALSE	FALSE	FALSE	FALSE	Resistance to ROS1 Inhibition Mediated by EGFR Pathway Activation in Non-Small Cell Lung Cancer
SRP058036	17	19	FALSE	FALSE	FALSE	FALSE	An atlas of ribosomal RNA-depleted RNA-Seq data from different normal adult and fetal human tissues
SRP058046	0	1	FALSE	FALSE	FALSE	FALSE	Genome-wide maps of nuclear lamina interactions in single human cells (CEL-seq)
SRP058098	4	4	FALSE	FALSE	FALSE	FALSE	The DAXX co-repressor is directly recruited to active regulatory elements genome-wide to regulate autophagy programs in a model of human prostate cancer (RNA-seq)
SRP058107	12	12	FALSE	FALSE	FALSE	FALSE	Homo sapiens Raw sequence reads
SRP058120	19	32	FALSE	FALSE	FALSE	FALSE	Differential regulation of alternatively polyadenylated isoforms
SRP058128	8	8	FALSE	FALSE	FALSE	FALSE	Montelukast counteracts the influenza virus-induced block in unfolded protein stress response and reduces virus multiplication
SRP058181	73	73	FALSE	FALSE	FALSE	FALSE	mRNA-Seq expression and MS3 proteomics profiling of human post-mortem BA9 brain tissue for Parkinson Disease and neurologically normal individuals
SRP058191	12	12	FALSE	FALSE	FALSE	FALSE	RC3H1 posttranscriptionally regulates A20 mRNA and modulates the activity of the IKK/NF-kB pathway [RNA-Seq]
SRP058222	12	12	FALSE	FALSE	FALSE	FALSE	Expression profiles in 46BR.1G1 cell line
SRP058237	17	17	FALSE	FALSE	FALSE	FALSE	Reprogrammed myeloid cell transcriptomes in NSCLC
SRP058243	46	46	FALSE	FALSE	FALSE	FALSE	RNASeq identified human transcriptome alterations in Chinese Nasopharyngeal Carcinoma
SRP058244	3	3	FALSE	FALSE	FALSE	FALSE	The RNA-binding protein Musashi1 is a central regulator of adhesion pathways in glioblastoma
SRP058310	27	27	FALSE	FALSE	FALSE	FALSE	BRCA1, R-loops and Recombination defects in Ewing''s sarcoma (RNA-seq)
SRP058319	12	12	FALSE	FALSE	FALSE	FALSE	Endogenous DUX4 Expression in FSHD Myotubes is Sufficient to Cause Cell Death and Disrupts RNA Splicing and Cell Migration Pathways.
SRP058341	8	8	FALSE	FALSE	FALSE	FALSE	RNA-Seq analysis of Head and Neck Squamous cell carcinoma cell-lines
SRP058342	4	4	FALSE	FALSE	FALSE	FALSE	NUPR1 maintains autolysosomal efflux by activating SNAP25 transcription in cancer cells
SRP058375	8	8	FALSE	FALSE	FALSE	FALSE	Tumor exosome integrins determine organotropic metastasis
SRP058387	8	8	FALSE	FALSE	FALSE	FALSE	RNA:DNA hybrids in the human genome have distinctive nucleotide characteristics, chromatin composition, and transcriptional relationships (RNA-seq)
SRP058414	26	27	FALSE	FALSE	FALSE	FALSE	Homo sapiens Transcriptome or Gene expression
SRP058445	6	6	FALSE	FALSE	FALSE	FALSE	RNA sequencing analysis of miR-603 overexpression
SRP058476	1	4	FALSE	FALSE	FALSE	FALSE	miRNA-Profiling of aqueous humor samples
SRP058479	6	6	FALSE	FALSE	FALSE	FALSE	Gene target specificity of the Super Elongation Complex (SEC) family: How HIV-1 Tat employs selected SEC members to activate viral transcription
SRP058490	8	8	FALSE	FALSE	FALSE	FALSE	A positive regulatory loop between a Wnt-regulated non-coding RNA and ASCL2 controls intestinal stem cell fate
SRP058501	6	6	FALSE	FALSE	FALSE	FALSE	Time-Resolved Proteomics Extends Ribosome Profiling-Based Measurements of Protein Synthesis Dynamics
SRP058534	10	10	FALSE	FALSE	FALSE	FALSE	ELAVL2-regulated transcriptional networks in human neurons link atlernative splicing, autism and human neocortical evolution
SRP058567	5	6	FALSE	FALSE	FALSE	FALSE	Distinct regulatory programs for Sox9 in transcriptional regulation of the developing mammalian chondrocyte [RNA-seq]
SRP058571	10	10	FALSE	FALSE	FALSE	FALSE	Somatic cell fusions reveal extensive heterogeneity in basal-like breast cancer [RNA-Seq]
SRP058587	16	16	FALSE	FALSE	FALSE	FALSE	The effect of knockdown Abl kinases on breast cancer cells'' global transcriptome
SRP058619	8	8	FALSE	FALSE	FALSE	FALSE	RNA-Sequencing experiment for effects of PKF115-584 treatment on four T-ALL cell lines (RPMI8402, HPB-ALL, Jurkat, CCRF-CEM).
SRP058626	6	11	FALSE	FALSE	FALSE	FALSE	Comparative transcriptome analysis reveals that ECM-Receptor Interaction contributes to the venous metastases of hepatocellular carcinoma
SRP058633	6	6	FALSE	FALSE	FALSE	FALSE	Homo sapiens Raw sequence reads
SRP058647	8	8	FALSE	FALSE	FALSE	FALSE	Mastermind-like 3 controls proliferation and differentiation in neuroblastoma (RNA-seq)
[truncated: 4,458 more rows]
