# Supplementary material for: GenomicSuperSignature facilitates interpretation of RNA-seq experiments through robust, efficient comparison to public databases
Source: Nat Commun. 2022 Jun 27;13:3695. doi: 10.1038/s41467-022-31411-3 (PMC9237024; doi:10.1038/s41467-022-31411-3)
Supplement: Supplementary file 5 — Supplementary Dataset 2 [file 41467_2022_31411_MOESM5_ESM.txt]

sample_accession	study_accession	cancer	blood	cell_line	source_name	origin	misc
SRS008824	SRP001540	0	1	1	lymphoblastoid cell line	blood
SRS1023356	SRP062025	NA	NA	NA	MDS 67	NA
SRS1028819	SRP062144	0	0	0	bone marrow	bone marrow
SRS1048033	SRP062966	0	1	0	PAXgene blood, healthy control	blood
SRS1054885	SRP055810	0	0	0	Human Embryo	embryo
SRS1072262	SRP063840	1	0	0	patient, metastatic RCC_36	kidney	metastatic renal cell carcinoma (mRCC) patient-derived cells
SRS1074338	SRP063867	0	0	1	ESC	embryonic stem cell
SRS1094697	SRP064259	1	0	1	breast cancer cell line	breast
SRS1101199	SRP064515	0	1	0	Macrophages	blood
SRS1114761	SRP064832	1	0	1	MCF7 breast cancer cell line	breast
SRS1126159	SRP065216	0	1	0	pHSC	blood | stem cell	a pluripotent hematopoietic stem cell (PHSC)
SRS1130907	SRP065206	0	0	1	IMR90 human fibrobasts	lung	Normal lung fibroblast cell line from a human female
SRS1135772	SRP065317	0	0	0	Prostate microvasculature	prostate | blood vessel
SRS1146029	SRP039361	0	1	0	Macrophage	blood
SRS1160000	SRP066118	1	0	0	Renal cell carcinoma	kidney
SRS1163650	SRP066197	0	1	0	Blood PBMCs	blood
SRS1163818	SRP066204	1	0	1	MCF-7_SR2211	breast	MCF-7 is a breast cancer cell line isolated in 1970 from a 69-year-old Caucasian woman
SRS1170024	SRP066450	0	1	1	4sU-seq of YRI individual NA19257_60min	blood	cell type: lymphoblastoid cell line (LCL) / cell line id: NA19204
SRS1184110	SRP066834	0	0	1	iPSC 409B2	stem cell
SRS1228919	SRP067922	0	0	0	airway basal cells, smoker	epithelia | airway
SRS1239283	SRP068190	0	0	0	Human preimplantation embryo	embryo
SRS1252080	SRP068591	NA	0	0	Colon	colon	86 colon RNA sequencing datasets (21 sessile serrated adenomas/polyps, 10 hyperplastic polyps, 10 adenomatous polyps, 21 uninvolved colon, 20 control colon and 4 colon cancer)
SRS1266764	SRP068976	0	0	0	Liver	liver
SRS1268839	SRP069052	0	0	1	Foreskin-derived fibroblasts	foreskin | fibroblast
SRS1325430	SRP071203	0	0	0	Brain	brain
SRS1331604	SRP071547	0	1	1	Monocyte-derived Macrophage	blood
SRS1343065	SRP071854	0	0	0	adrenal gland	kidney
SRS1345592	SRP071758	0	0	0	Bronchial brushing	lung	bronchial
SRS1345760	SRP071760	0	0	0	Bronchial brushing	lung	bronchial
SRS1346920	SRP071965	0	1	0	Blood, case	blood
SRS1349858	SRP072038	1	0	1	Human non-medullary thyroid carcinoma cell line	thyroid
SRS1360568	SRP072302	1	0	1	breast cancer cell line	breast
SRS1364350	SRP072417	0	0	1	human induced pluripotent stem cells	stem cell
SRS1366061	SRP072492	1	0	0	pancreatic adenocarcinoma cancer tissue	pancreas
SRS1376292	SRP072875	0	0	1	immortalized myoblast KD3	muscle
SRS1378934	SRP072919	0	0	1	IMR90_MCPyV ST_96	lung
SRS1379022	SRP072920	0	1	0	Peripheral Blood Mononuclear Cells	blood
SRS1380687	SRP072980	NA	NA	NA	Effector Memory (EM)_Activated	NA
SRS1382838	SRP073033	0	0	0	RA_hip_fibroblast-like synoviocytes	hip | knee
SRS1383410	SRP073061	1	0	0	Breast cancer cells	breast
SRS1386807	SRP073186	1	1	1	K562	blood	from human blood (chronic myelogenous leukemia)
SRS1395952	SRP073267	NA	NA	1	cell line	NA
SRS1397629	SRP073318	1	0	1	SKBR3	breast	a human breast cancer cell line
SRS1411306	SRP073813	0	0	1	AnCg_Control	brain	human post-mortem brain tissues
SRS1412789	SRP073940	NA	NA	NA	AA patient_pre-treatment	NA
SRS1417756	SRP074198	1	0	1	Melanoma cell line	skin
SRS1419189	SRP074274	0	1	0	Macrophages	blood
SRS1421351	SRP074349	1	0	0	Human NSCLC tissue	lung	Nonsmall-cell lung carcinoma (NSCLC)
SRS1430544	SRP074739	NA	NA	NA	P500.5	NA
SRS1434514	SRP074894	1	0	0	subcutaneous metastasis	skin
SRS1447108	SRP075449	1	0	1	HeLa_T4P mNET-Seq	NA
SRS1452652	SRP075467	0	0	1	single cell transcriptome EZH2 -/- null human ESC	embryonic stem cell
SRS1453021	SRP075475	0	0	1	iPSC line TkDA3-4	stem cell
SRS1462008	SRP075535	1	1	1	CML1_CMLSCs	blood	a cell line derived from T-lymphocyte acute phase of chronic myelogenous leukemia
SRS1469170	SRP075806	0	0	0	vastus lateralis muscle	muscle
SRS1497115	SRP076426	NA	NA	NA	100-11_con_1	NA
SRS1510234	SRP076716	NA	NA	NA	CTG-0331, Champions Oncology	NA
SRS1510334	SRP076719	0	1	0	VRC200_912	blood
SRS1512631	SRP076780	NA	NA	NA	dyskeratosis congenita patient	NA
SRS1521571	SRP076944	0	1	0	CD103+CD49a- CD8 TRM	blood
SRS1522308	SRP076982	0	0	0	abdomen_skin biopsy_psoriasis	skin
SRS1523875	SRP077046	0	0	0	smallbowel	intestine
SRS1540537	SRP077921	0	0	0	pancreas	pancreas
SRS1546847	SRP078134	NA	NA	NA	EGFP(control) total RNA replicate 1	NA
SRS1553021	SRP078234	0	0	0	spinal cord	spine
SRS1564035	SRP078505	1	0	0	squamous cell carcinoma, primary tumor	epithelia	squamous cell
SRS1565141	SRP078560	0	1	0	Cryopreserved PBMC	blood
SRS1569975	SRP059039	0	1	0	Whole blood	blood
SRS1570104	SRP078925	NA	NA	NA	mESC, day0	NA	Chimeric Heterokaryons : RNA-Seq data were generated for mouse ESC and human endothelial cells: separate, co-cultered and fused samples have been analyzed
SRS1571693	SRP078984	1	0	0	Melanoma	skin
SRS1577915	SRP079213	0	1	0	CD4 T cell	blood
SRS1579362	SRP079342	0	0	0	Control_NPCs	neuron | progenital cells	Neural progenitor cells (NPCs)
SRS1583122	SRP079684	0	1	0	1350A01_Normal_A01	blood	single cell RNAseq normal B cells
SRS1592227	SRP080292	0	0	0	lipid biopsy	lipid
SRS1593609	SRP080367	1	0	1	hela_CCAT1	NA
SRS1597323	SRP080797	0	0	0	cervix	cervix
SRS1603674	SRP090298	0	1	0	Adult Human Peripheral Blood	blood
SRS1614472	SRP081599	0	0	0	Airway Epithelial cells	epithelia | airway
SRS1614640	SRP081605	0	1	0	Whole blood	blood
SRS1625303	SRP082321	0	0	1	KhES-1 cells	embryonic stem cell	Human embryonic stem cell line
SRS1631327	SRP082503	1	0	0	tumor tissue	NA
SRS1632174	SRP082529	0	0	1	undifferentiated human embryonic stem cells	embryonic stem cell
SRS1645684	SRP082973	0	0	0	large airway epithelial cells	epithelia | airway
SRS1656838	SRP083321	0	0	1	iPSC SandraA	stem cell
SRS1670051	SRP086078	0	0	0	Cytologically normal bronchial airway epithelial cells	epithelia | airway
SRS1678150	SRP087576	NA	NA	NA	US-1491993	NA
SRS1684003	SRP087726	0	0	0	lung	lung
SRS1690371	SRP089814	0	1	0	blood	blood
SRS1708610	SRP090282	0	1	0	PBMC	blood
SRS1709208	SRP090309	0	0	1	Differentiated human embryonic stem cell	embryonic stem cell
SRS1713950	SRP090472	0	0	0	dermal juvenile blood-vascular endothelial cells from foreskin	foreskin
SRS1728002	SRP090849	1	0	0	osteosarcoma	bone
SRS1732266	SRP090944	0	0	0	placental tissue, >39 weeks pregnancy	placenta
SRS1749540	SRP091680	0	0	0	Human Brain Reference	brain
SRS1749707	SRP091685	0	0	1	HUES2 Embryonic stem cell line	embryonic stem cell
SRS1756584	SRP091956	0	1	1	B-Lymphoblastoid Cell Line	blood	Human B-cell infected with EBV to immortalize
SRS1757818	SRP092004	1	0	0	Melanoma	skin
SRS1762137	SRP092158	0	1	0	Regulatory T cells	blood
SRS1764775	SRP092180	0	0	0	respiratory epithelium	epithelia | airway
SRS1764871	SRP092181	0	0	0	respiratory epithelium	epithelia | airway
SRS1771380	SRP092402	0	1	0	Blood	blood
SRS1775568	SRP092429	0	1	1	Human CD34 iPS-derived 5F hematopoietic cells	stem cell | blood
SRS1780593	SRP092548	0	0	0	Extravillous trophoblast of Week 24	villi	outside of villi
SRS1782646	SRP092584	0	0	1	Nkx2.1 GFP/W-hESC	embryonic stem cell
SRS1795119	SRP093253	0	0	1	HUES8 human embryonic stem cells (hESCs)	embryonic stem cell
SRS1797987	SRP093349	0	1	0	Thrombocytes	blood
SRS1802806	SRP126289	0	0	1	Induced pluripotent stem cell	stem cell
SRS1811269	SRP081477	0	0	0	kidney cells	kidney
SRS1821472	SRP093990	0	1	0	Cord blood CD4+ cells without any treatments	blood
SRS1830191	SRP094424	0	1	0	Peripheral Blood Mononuclear Cells	blood
SRS1844529	SRP094781	1	0	0	tumor	NA
SRS1853670	SRP094958	0	0	0	human SSCs	germ	Spermatogonial stem cells (SSCs)
SRS1868462	SRP095272	0	1	1	Lymphoblastoid cell line	blood
SRS1871796	SRP095405	1	1	1	CLL cell line MO1043	blood	A new cell line, designated MO1043, was established from the peripheral blood (PB) of a patient with B-cell chronic lymphocytic leukemia (CLL)
SRS1895055	SRP096016	0	0	1	UCLA2 hESCs	embryonic stem cell
SRS1901632	SRP096196	NA	NA	NA	Donor 1 Control	NA
SRS1919958	SRP096727	0	0	1	DCX-_D26	embryonic stem cell	cultured embryonic stem cells cre line
SRS1921955	SRP096736	1	0	1	MDA_Con-Dox	breast
SRS1922398	SRP096757	0	0	0	Crohn's disease_Ileal biopsy	intestine
SRS1938051	SRP097735	1	0	0	Disseminated tumor cells (DTCs)	NA	Disseminated tumor cells (DTCs) are cancer cells that have left the primary tumor and survived in the circulation to land in a distant organ
SRS1955032	SRP098758	0	1	0	Blood	blood
SRS1959767	SRP098926	1	0	1	Prostate cancer cell line	prostate
SRS1972455	SRP099405	NA	NA	NA	del22	NA
SRS1981017	SRP099844	0	0	0	Duodenum	intestine
SRS1983193	SRP100057	0	0	1	IMR90 fibroblast	lung
SRS1983799	SRP100069	NA	NA	NA	no cell	NA
SRS1986954	SRP100157	0	0	1	IMR90 fibroblast	lung
SRS2014641	SRP101290	0	0	0	SI_9w_embryo1_22	embryo | intestine	human fetal digestive tract
SRS2017451	SRP100786	0	0	0	colonic mucosa	colon
SRS2017547	SRP100787	0	0	0	descending colon pinch biopsy	colon
SRS2018728	SRP100793	0	0	0	colonic mucosa	colon
SRS2019051	SRP100795	0	0	0	colonic mucosa	colon
SRS2019472	SRP100726	1	0	1	MDAMB468_DMSO	breast	triple negative breast cancer cell line
SRS2021921	SRP100928	0	0	1	hPSCs_primed_control_1	stem cell
SRS2042455	SRP101719	0	1	0	Sorted regulatory T-cells without ZA	blood
SRS2045069	SRP101809	0	1	0	T-cell clone BRI4.13	blood
SRS2049901	SRP101959	0	0	0	Neural progenitor cells	neuron
SRS2053976	SRP102077	1	0	1	H-STS NET cell line, AZD8055, 6h	NA	metastasis
SRS2068526	SRP102427	0	0	0	Human_adult_liver	liver
SRS2070032	SRP102433	0	1	0	CD8+ CMV-specific T cell donor 1	blood
SRS2074806	SRP102542	0	0	0	vastus lateralis muscle biopsy	muscle
SRS2095636	SRP102952	0	0	0	right atrial appendage biopsies	atrial appendage
SRS2119758	SRP103772	0	1	0	Full Blood	blood
SRS2120997	SRP103811	0	0	0	Pancreatic islet, alpha cell	pancreas
SRS2121978	SRP103842	0	1	0	Human plasma	blood
SRS2129281	SRP104165	0	0	0	endometrium epithelium	endometrium epithelium
SRS2135038	SRP104402	0	1	0	PBMC_PreDC	blood
SRS2151553	SRP105369	0	0	0	Lonza healthy bone marrow	bone marrow
SRS2161589	SRP106077	NA	NA	NA	LC_control	NA
SRS2162699	SRP106195	0	0	1	EndoC-beta H1 human cell line	pancreas	islet beta cell
SRS2166269	SRP106476	0	0	0	Human Retina	retina
SRS2175985	SRP106788	1	1	1	K562 cell line	blood
SRS2183744	SRP106948	0	1	0	peanut-responsive T cells_peanut allergic subject_1407	blood
SRS2197377	SRP107025	1	0	0	GEP-NET	pancreas	Gastro-Entero-Pancreatic Neuroendocrine Tumors (GEP-NET)
SRS2206524	SRP107198	1	0	1	A427 NSCLC cell line	lung	Non-Small Cell Lung Cancer (NSCLC)
SRS2208559	SRP107337	0	0	0	microglia spm09	neuron | microglia
SRS2220838	SRP107927	0	1	1	mixture of irradiated human peripheral blood mononuclear cells (PBMCs) and the B-lymphoblastoid cell line (LCL) 721.221	blood
SRS2228493	SRP108039	1	0	1	low passage patient-derived PDAC cells	pancreas	PDAC : pancreatic cancer cell line
SRS2231636	SRP108121	0	0	1	iPSC, from 585B1 hiPSC line	stem cell
SRS2261989	SRP108807	1	0	1	LNCaP_0 hour untreated cell	prostate	prostate cancer cell
SRS2263518	SRP108852	1	0	1	A375	skin	A375, Human Malignant Melanoma Cell Line
SRS2263704	SRP108854	NA	NA	1	cell culture	NA
SRS2278524	SRP109040	0	0	0	human cortical spheroid-derived cell	neuron
SRS2281635	SRP109107	0	1	0	Macrophage in Hypoxia 24h	blood
SRS2290723	SRP109549	NA	NA	NA	Universal Human Reference RNA_RZ_i_S1	NA
SRS2306144	SRP110148	0	1	1	B-Lymphoblastoid Cell Line	blood	Human B-cell infected with EBV to immortalize
SRS2318117	SRP110609	0	1	0	Peripheral blood mononuclear cells from 18ml venous whole blood	blood
SRS2342115	SRP111343	NA	NA	NA	No clinical information available	NA
SRS2344203	SRP111402	NA	NA	1	cell line	NA
SRS2379508	SRP113470	0	0	0	Ileal biopsy	intestine
SRS2432123	SRP115472	0	0	0	primary human lung fibroblasts -vehicle - 24h	lung
SRS2438766	SRP115815	0	0	1	Immortalised Human Myoblasts	muscle
SRS2449693	SRP115956	0	0	0	prefrontal cortex (PFC)	brain
SRS2487386	SRP116952	0	0	0	Non-cancerous lung tissue	lung
SRS2513325	SRP117629	0	1	0	CD4 T cell_Mock_0h	blood
SRS2517319	SRP117755	NA	NA	NA	CherryPicker Day 27 human Pluripotent Stem Cell-derived airway cells	stem cell
SRS2533067	SRP118733	0	0	0	non-tumoral CD138- fraction of patient BM aspirate taken at the time of diagnosis	NA
SRS2533712	SRP118741	0	1	1	monocyte-derived macrophages, SSc	blood
SRS2551996	SRP119053	0	0	0	Bone Marrow	bone marrow
SRS2560533	SRP119248	0	1	0	CD4+ T cell	blood
SRS257276	SRP007825	0	0	0	Skin psoriasis biopsy	skin
SRS2576309	SRP119636	0	1	0	CD4+ PBL	blood
SRS2660067	SRP123604	NA	NA	NA	RNA	NA
SRS2685070	SRP124954	1	0	1	Adrenocortical Carcinoma Cell line	adrenal
SRS2685778	SRP124967	0	0	0	Cardiac fibroblasts	heart
SRS2687737	SRP125001	1	0	0	Lung tumor tissue_LU2756A	lung
SRS2687970	SRP125008	0	0	0	preterm lung	lung
SRS2693335	SRP125125	0	1	0	Naive CD8 T cells	blood
SRS2705962	SRP125396	0	1	0	CD34 positive cells	blood
SRS2706425	SRP125403	0	1	1	P493-6	blood	P493-6 Human Lymphoblastoid Cell Line
SRS2731293	SRP126064	0	0	1	HEK293 cells	kidney
SRS2747826	SRP126417	0	1	0	HC_thrombocytes	blood
SRS2749226	SRP126485	NA	NA	NA	visit2-Placebo_Muscle	NA
SRS2753163	SRP126580	0	1	0	Berry_London_Test_set_Active_TB	blood	Blood Transcriptional Profiles of Active and Latent TB
SRS2753268	SRP126691	0	1	0	Leicester_Active_TB	blood
SRS2753443	SRP126583	0	1	0	Longitudnal_Leicester_Control_Non_progressor	blood
SRS2755909	SRP126667	NA	NA	NA	Tenosynovium sourced during CTS decompression surgery	NA
SRS2756291	SRP126672	1	0	0	Tumor (Intrahepatic cholangiocarcinoma)	liver	bile duct
SRS2767835	SRP127021	0	0	0	primary human hepatocyte	lung
SRS2780862	SRP127343	1	1	1	HAP1 cell line	blood	HAP1 cells are a near-haploid cell line derived from the KBM-7 cell line. KBM-7 was found in a patient with chronic myeloid leukemia (CML).
SRS2790102	SRP073208	0	0	0	Single dendritic cell	dendritic cells
SRS2794657	SRP127579	0	0	1	Immortalized normal breast epithelial cell line	breast
SRS2794701	SRP127581	0	0	0	biopsys from the vastus lateralis	muscle	a muscle in the thigh
SRS2794799	SRP127586	0	1	0	Cord blood CD34+ cell-derived dendritic cell cultures	blood
SRS280664	SRP009408	0	0	0	Lung tissue	lung
SRS2820060	SRP128610	0	0	0	Adult testis	testis
SRS2830780	SRP129004	0	0	0	Rectal mucosal biopsy from Ctl Female age 17 at diagnosis	rectal
SRS2853066	SRP130953	0	1	0	purified B cells (from PBMCs isolated from blood)	blood
SRS2854707	SRP131037	0	1	0	Peripheral blood	blood
SRS2867794	SRP131375	0	0	1	HepaRGTM cells (HPR 116)	liver	terminally differentiated hepatic cells
SRS2896355	SRP131761	0	0	0	Human Dermis	skin
SRS2896554	SRP131763	0	0	0	human primary myotube cells	muscle
SRS2904538	SRP131959	0	0	1	undifferentiated hESC	embryonic stem cell
SRS2907595	SRP132018	0	1	0	RNA from lysed whole blood cells	blood
SRS2943503	SRP132709	NA	NA	NA	Responder T1 patient1	NA
SRS2943714	SRP132719	NA	NA	NA	MM16	NA
SRS2960083	SRP132968	0	0	0	bone marrow	bone marrow
SRS2978886	SRP133058	0	0	0	Cord 1_hWJSC	stem cell | umbilical cord	human Wharton's jelly stem cell (hWJSC)
SRS2997804	SRP133442	0	1	1	Hematopoietic stem cells	stem cell | blood
SRS3002639	SRP133573	1	0	0	Prostate Tumor Tissue	prostate
SRS3027112	SRP134127	0	1	1	Monocyte-derived dendritic cells	blood
SRS3033135	SRP134389	1	0	1	breast cancer cell line	breast
SRS3042445	SRP135684	0	0	1	HUES66	embryonic stem cell	Human embryonic stem cell line derived from human blastocysts and are strongly positive for a number of molecular markers of undifferentiated pluripotent human stem cells, including OCT4, NANOG, and TRA-1-60.
SRS3058489	SRP135927	0	0	1	hCA3 neurons from huES6 derived NPCs	stem cell | neuron
SRS3072613	SRP136057	0	1	0	Whole Blood	blood
SRS3073560	SRP136102	0	1	0	RNA from lysed whole blood cells	blood
SRS3073994	SRP136108	0	1	0	Peripheral blood monocytes from adult	blood
SRS3104325	SRP136693	0	0	0	Lung	lung
SRS3104420	SRP136694	0	0	0	Lung	lung
SRS3106627	SRP136739	0	0	1	human ESC	embryonic stem cell
SRS310697	SRP012461	0	0	1	MSC	stem cell	Mesenchymal stem cells (MSCs)
SRS3123131	SRP137147	0	1	0	CD34+ selected PBSC	blood
SRS3171652	SRP140488	0	0	0	Mammoplasty Reduction	breast	breast reduction
SRS3171948	SRP140489	0	0	0	Mammoplasty Reduction	breast	breast reduction
SRS3173566	SRP140536	0	0	0	Mammoplasty Reduction	breast	breast reduction
SRS3174733	SRP140557	NA	NA	NA	NMS	NA
SRS3174789	SRP140558	0	1	0	PBMC	blood
SRS3190210	SRP140795	0	0	0	vastus lateralis muscle	muscle
SRS3204587	SRP141364	0	0	1	hiPS derived Neurons	stem cell | nenuron	Human induced pluripotent stem (hiPS) cell
SRS3204967	SRP141379	1	0	1	Triple negative breast cancer (TNBC) line CAL51	breast
SRS3233913	SRP144003	1	0	0	Malignant from Melanoma	skin
SRS3238962	SRP144178	0	1	0	Whole blood	blood
SRS3239747	SRP144212	1	0	1	U2OS cell	bone
SRS3243349	SRP144363	0	1	0	Maternal Blood	blood
SRS3244416	SRP144382	1	0	0	breast cancer tumor sample	breast
SRS3253917	SRP144485	NA	NA	NA	eGFP 300,000 member 5'' UTR library	NA
SRS3254052	SRP144495	1	0	1	DLD1	colon	This cell line is one of four colorectal adenocarcinoma cell lines that have been identified as being derived from a single individual
SRS3258339	SRP144588	0	1	0	Maternal Blood	blood
SRS3261889	SRP144647	0	1	0	CD3+CD4+CD25-CCR7+CD127-	blood
SRS3264833	SRP144750	1	0	1	primary pancreatic ductal adenocarcinoma cell line	pancreas
SRS3269335	SRP144912	NA	NA	NA	ctrl_d2	NA
SRS3289285	SRP145426	0	0	1	human_iPS-derived cerebral organoid	stem cell | brain
SRS3300410	SRP145862	0	0	1	in vitro differentiated pluripotent stem cell	stem cell
SRS3307418	SRP147915	0	0	0	decidual stromal cells	decidual	The decidua is the modified mucosal lining of the uterus (that is, modified endometrium) that forms in preparation for pregnancy.
SRS3308470	SRP147923	0	0	0	Normal embryo	embryo
SRS3317503	SRP148472	0	0	1	LT-NES SAI2 cell	stem cell	long-term self-renewing neuroepithelial-like stem cells (LT-NES)
SRS3321394	SRP148556	0	0	0	Placenta	placenta
SRS3324286	SRP148597	1	1	0	BC01	blood | breast	breast tumor microenvironment
SRS3327567	SRP148659	0	0	0	human cardiomyocytes	heart
SRS3328415	SRP148695	0	0	1	HEK293T cells	kidney
SRS3349550	SRP149174	0	0	0	human oligodendrocyte spheroids	stem cell | neuron
SRS3356892	SRP149374	0	0	0	Bone marrow CD34+ hematopoietic stem/progenitor cells	bone marrow
SRS3364361	SRP149535	NA	NA	1	ATCC	NA
SRS3366167	SRP149545	0	1	0	CD34+ hematopoietic cells	blood
SRS3379622	SRP149794	0	1	0	Erythroid precursors(ERP)	blood
SRS3383126	SRP149847	0	0	0	Colon biopsies	colon
SRS3391347	SRP149978	0	1	0	Control_PBMCs	blood
SRS3412727	SRP150419	0	1	0	Myeloid DC CD123+	blood
SRS3425295	SRP150723	0	0	0	Keratinocytes	epithelia | keratin
SRS3436462	SRP150872	0	1	0	Whole blood	blood
SRS3449166	SRP151147	0	1	0	blood	blood
SRS3473246	SRP151475	0	0	1	RPE1 cells	eye	RPE = retinal pigment epithelial cell line
SRS3492335	SRP151753	0	1	0	peripheral blood plasmablast	blood
SRS3492844	SRP151763	0	0	0	Retina	retina
SRS350171	SRP014320	0	1	1	GM12878	blood	B-Lymphocyte
SRS350404	SRP014428	0	0	0	Brain	brain
SRS3522827	SRP152577	NA	NA	NA	Human 2	NA
SRS3536841	SRP153060	0	0	0	Cultured primary human airway epithelia at air-liquid interface	epithelia | airway
SRS3546059	SRP153396	0	0	1	HEK293T, NIH/3T3, A549 cells	NA
SRS3563209	SRP154478	1	0	1	Human SH-EP/TET21/N (TET21) neuroblastoma cell line	gland
SRS3590755	SRP154984	NA	NA	NA	LAIV_nasal cells_D-4	NA
SRS3600170	SRP155483	0	1	0	RNA from white blood cells	blood
SRS361633	SRP015640	1	1	1	human CML cell line K-562 grown in tissue culture (Ambion)	blood	chronic myeloid leukemia (CML)
SRS3616462	SRP155941	0	1	0	Blood	blood
SRS3617555	SRP155976	0	0	0	Rectal biopsy	rectal
SRS3625556	SRP156276	0	0	0	Organotypic human epidermis	NA
SRS3633131	SRP156532	NA	NA	1	ATCC	NA
SRS3637201	SRP156583	0	1	0	healthy control_Circulating B cells	blood
SRS3639547	SRP156757	0	0	1	iNGN cells (hiPSCs with Neurog1/2 cassette)	stem cell
SRS3639587	SRP156760	0	0	1	iNGN cells (hiPSCs with Neurog1/2 cassette)	stem cell
SRS3689989	SRP158325	NA	NA	NA	CTR	NA
SRS3694197	SRP158425	0	0	0	AALE_HCRED_DMSO	skin	scalp biopsy from patients with alopecia areata (hair loss)
SRS3696549	SRP158491	0	1	0	Tn CD4 cell	blood
SRS3701050	SRP158590	0	1	0	plasma cells from perpheral blood	blood
SRS3704009	SRP158730	0	0	0	Mammary Gland, Human xenograft, Mus musculus	breast
SRS3719666	SRP158994	0	1	0	Peripheral Blood Mononuclear Cells (PBMC)	blood
SRS3731433	SRP159277	1	1	1	HuT78 cell line	blood	Hut 78 was derived from peripheral blood of a patient with Sezary syndrome. Sezary syndrome is an aggressive form of cutaneous T-cell lymphoma which is a group of disorders that occur when T-cells (a type of white blood cell ) become cancerous and affect the skin
SRS3758699	SRP160510	0	0	1	human induced pluripotent stem cells WT	stem cell
SRS3770539	SRP161678	0	0	1	human ESC	embryonic stem cell
SRS3771542	SRP161704	1	0	0	breast cancer tissue	breast
SRS3793004	SRP161997	0	0	1	hiPSC	stem cell	Generation of Human Induced Pluripotent Stem Cells (hiPSCs) from Fibroblasts using Episomal Vectors.
SRS3794372	SRP162023	0	1	0	Peripheral blood mononuclear cells	blood
SRS379908	SRP017575	1	0	0	DTF	breast	breast cancer
SRS3804216	SRP162188	1	0	1	U2OS	bone	U2OS : Human Bone Osteosarcoma Epithelial Cells
SRS3807100	SRP162268	0	0	0	Brain	brain
SRS3861005	SRP163027	0	1	0	peripheral blood cells	blood
SRS3869949	SRP163173	1	0	0	primary prostate cancer	prostate
SRS3880146	SRP163514	1	1	1	K562 cell line	blood
SRS3898078	SRP164913	0	1	0	PBMC	blood
SRS3899906	SRP164953	1	0	1	FP-RMS cell line, PAX3-FOXO1	soft tissue	fusion gene-positive RMS (FP-RMS) - one of the subtypes of Rhabdomyosarcoma (RMS) is a rare type of cancer that forms in soft tissue
SRS3931161	SRP165679	0	0	0	skin biopsy	skin
SRS3943372	SRP165962	0	0	1	iPSC-derived interneurons	stem cell | neuron
SRS3950167	SRP166112	1	0	0	Breast Cancer	breast
SRS398133	SRP018853	0	1	0	CD4+ T cells	blood
SRS3984401	SRP166966	0	0	0	adult kidney	kidney
SRS4027442	SRP168038	0	0	0	Kidney	kidney
SRS404039	SRP019994	1	0	1	Leiomyosarcoma	muscle	a rare type of cancer that affects smooth muscle tissue
SRS4046355	SRP168821	NA	NA	NA	human patient	NA
SRS4052186	SRP169094	0	0	0	Breast Tissue	breast
SRS4057460	SRP169582	1	0	1	non-small cell lung cancer cell line	lung
SRS4058526	SRP169609	1	0	1	HeLa cells	NA	cervical cancer
SRS407072	SRP020491	0	1	0	T12_Day 0 (pre-vaccine)_circulating B cells	blood	Neoplasia is new, uncontrolled growth of cells that is not under physiologic control
SRS407127	SRP020492	0	1	0	T12_Day 0 (pre-vaccine)_PBMCs	blood
SRS4075399	SRP170629	0	0	0	Intracranial cortical artery	blood vessel
SRS4076682	SRP170684	0	0	0	human epithelial cells	epithelia
SRS4083070	SRP170967	NA	NA	NA	Coriell	NA
SRS4088156	SRP171042	0	0	1	hPSC	stem cell	human pluripotent stem cells (hPSCs)
SRS4106284	SRP172461	0	0	0	skin	skin
SRS4107156	SRP172499	0	0	0	Gastric	stomach
SRS4113133	SRP172786	0	0	0	Kidney cells	kidney
SRS4113241	SRP172788	0	0	1	Immortalised Human Myoblasts	muscle
SRS4141558	SRP173388	0	0	0	NHDF primary human fibroblasts	fibroblast
SRS414527	SRP021193	0	0	0	human left ventricle apex tissue	heart
SRS417845	SRP022043	0	1	0	whole blood	blood
SRS4181123	SRP174204	NA	NA	NA	neonatal	NA
SRS4188234	SRP174502	0	0	0	Liver tissue	liver
SRS4193085	SRP174638	0	1	0	whole blood	blood
SRS4198182	SRP174970	0	0	1	iPSC Dchs1_GL	stem cell
SRS4240717	SRP178271	0	0	0	keratinocytes	epithelia | keratin
SRS4245678	SRP178543	1	0	1	Breast cancer cell line	breast
SRS4252929	SRP179613	1	1	1	HL60	blood	human leukemia cell line
SRS4254040	SRP179648	0	0	1	hMSC	stem cell	Human Mesenchymal Stem Cells (HMSC)
SRS4257043	SRP179781	1	0	1	BT549	breast	ductal carcinoma, stable cell line
SRS4264553	SRP180337	0	0	1	iPS-derived cerebral organoid	stem cell | neuron	Induced pluripotent stem cells (iPSC) are a type of pluripotent stem cell that can be generated directly from a somatic cell.
SRS4293458	SRP182096	0	1	0	PBMC	blood
SRS429698	SRP023262	1	0	0	early neoplasia	NA
SRS4299426	SRP182694	0	0	1	PDX1C18R/C18R iPS derived pancreatic precursor cells	stem cell | pancreas
SRS4312767	SRP183071	1	1	0	DLBCL	blood	Diffuse large B-cell lymphoma, or DLBCL
SRS4317980	SRP183146	0	0	0	interneurons	neuron
SRS4319464	SRP183188	1	1	0	Bone marrow aspirate from AML patient	bone marrow	acute myeloid leukemia (AML)
SRS4325240	SRP183515	1	1	0	Acute myeloid leukemia intiating cell	blood
SRS4330931	SRP183811	0	0	0	Jejunum	intestine	the part of the small intestine between the duodenum and ileum
SRS437922	SRP024274	0	0	0	airway basal cells, nonsmoker	epithelia | airway	airway basal cells
SRS4380716	SRP186329	0	0	1	H1-NPC	stem cell
SRS4383179	SRP186383	0	0	0	Kidney allograft biopsy	kidney
SRS4386012	SRP186406	1	0	1	Hepatocellular carcinoma cell line	liver
SRS4395056	SRP186685	NA	NA	1	RNA from Cell Lines	NA
SRS4402598	SRP186787	0	0	1	hESC-derived neural stem cells (WA09)	embryonic stem cell | neuron
SRS4420426	SRP187053	1	1	0	ALL xenograft cells	blood	acute lymphoblastic leukemia (ALL)
SRS4442657	SRP187599	1	1	0	Ovarian cancer tumor-infiltrating lymphocytes	blood | ovary
SRS445122	SRP026042	0	0	0	Disease_K1, Lesion, Untreated	skin
SRS445916	SRP026126	0	0	0	ABRF-ILMN-L-A	NA	Association of Biomolecular Resource Facilities (ABRF)
SRS4468505	SRP187984	0	1	0	whole blood	blood
SRS4477031	SRP188219	0	0	0	left atrial appendage	atrial appendage
SRS4492614	SRP188526	0	0	0	Urine	NA
SRS454679	SRP026537	1	0	1	breast cancer cell line	breast
SRS4559321	SRP189995	NA	NA	NA	Dual Expressor	NA
SRS457448	SRP027358	0	1	0	cord blood cells	blood
SRS457680	SRP027383	1	0	0	Tumor cells	brain	glioma
SRS4581687	SRP190850	1	0	1	SH-SY5Y cells -ATCC	gland	human neuroblastoma cell line, SH-SY5Y
SRS463454	SRP028155	1	0	1	MDA-MB231 cells	breast	an epithelial, human breast cancer cell line
SRS464644	SRP028291	0	0	0	Adrenocortical adenoma	adrenal	a benign neoplasm
SRS464841	SRP028301	0	0	1	single cell, HEK293T, SMART-Seq2 (variant 2)	NA
SRS465435	SRP028336	0	0	0	muscle	muscle
SRS467677	SRP028567	1	1	0	AML patient sample	blood	acute myeloid leukemia (AML)
SRS4709135	SRP194402	NA	NA	1	cell line	NA
SRS4715839	SRP194595	0	0	0	Retina	retina
SRS4731245	SRP195777	0	0	0	Abdominal skin dermal tissue	skin
SRS473863	SRP029262	0	0	0	pancreatic islets	pancreas
SRS478664	SRP029880	1	0	0	primary colorectal cancer	colon
SRS4876799	SRP200400	0	0	0	neural stem cells	stem cell | neuron
SRS4947343	SRP201124	0	1	0	human peripheral blood dendritic cells and monocytes	blood
SRS5045784	SRP212710	0	0	0	Fibroblast cells	fibroblast
SRS505881	SRP033248	1	0	0	Oral cancer tissue	oral
SRS509515	SRP033393	0	1	1	lymphoblastoid cell line	blood
SRS512093	SRP033566	0	0	0	nonfailing left-ventricular myocardium, postnatal	heart
SRS519004	SRP034712	0	0	0	Human Adipose Derived Stem Cells	stem cell | adipose
SRS563734	SRP039077	0	0	0	Airway epithelial cells cultured as monolayer	epithelia | airway
SRS590255	SRP041036	1	1	0	Multiple myeloma	blood
SRS598094	SRP041471	1	0	0	Human cervical cancer	cervix
SRS634210	SRP043108	0	0	0	skeletal muscle	muscle
SRS635201	SRP043162	0	0	0	airway smooth muscle cells	muscle
SRS641283	SRP043364	0	0	0	Human brain	brain
SRS676636	SRP045352	0	1	0	umbilical cord blood	blood
SRS691184	SRP045823	0	0	0	skeletal muscle	muscle
SRS702346	SRP047233	0	0	0	human NPCs	neuron | progenital cells	Neural progenitor cells (NPCs)
SRS708846	SRP047476	0	1	1	lymphoblastoid cell lines derived fromHapMap Yoruba individual	blood
SRS719233	SRP048801	0	0	0	Ileal biopsy from a Not IBD naïve treatment Male	intestine
SRS732180	SRP049340	0	1	0	reprogramming intermediates of hiF-T cells	blood
SRS738527	SRP049593	0	0	1	Skin fibroblast-derived iPSC	stem cell | fibroblast	Induced pluripotent stem cells
SRS738666	SRP049599	0	0	0	keratinocytes_control	epithelia | keratin
SRS738759	SRP049605	0	1	0	PBMCs	blood	peripheral blood mononuclear cell (PBMC)
SRS746046	SRP049988	1	0	1	Lung adenocarcinoma cells_knockdown_control	lung
SRS752579	SRP050272	0	0	0	BM	bone marrow
SRS781953	SRP050892	0	0	1	H1 human embryonic stem cell derived neural progenitor cells	embryonic stem cell | neuron
SRS784558	SRP050992	0	0	1	single H1 hESC	embryonic stem cell
SRS788341	SRP051083	1	0	1	Human lung cancer cell lines NCI-H1975 and HCC827	lung
SRS804791	SRP051599	0	0	1	total RNA extracted from MRC-5 fibroblasts	lung	MRC5, lung fibroblast cell line
SRS807466	SRP051688	0	1	0	B cells	blood
SRS812793	SRP051848	0	1	0	Human peripheral blood leukocytes	blood	a white blood cell
SRS824580	SRP052740	1	0	0	tumor biopsy	NA
SRS833001	SRP042228	0	0	0	Ileal biopsy in treatment-naïve patient, CD	intestine
SRS850606	SRP055153	0	0	0	Primary foreskin fibroblast cells	foreskin
SRS852215	SRP055390	0	1	0	Normal CD19+ B-cells	blood
SRS866538	SRP055918	0	0	0	placenta	placenta
SRS874618	SRP056197	1	1	0	acute myeloid leukemia	blood
SRS876077	SRP056295	1	1	0	acute myeloid leukemia	blood
SRS882128	SRP056477	0	0	0	brain	brain
SRS888571	SRP056696	0	0	0	hepatocyte	liver
SRS892696	SRP056840	0	1	0	Whole Blood Cells	blood
SRS910176	SRP057196	0	0	0	Brain	brain
SRS911013	SRP057205	0	0	1	Detroit 551	embryo | skin	Detrot Human Caucasian embryo skin Derived from a skin biopsy of a normal Caucasian female embryo
SRS915434	SRP057500	NA	NA	NA	Chol-442	NA
SRS924565	SRP057758	1	0	1	MCF7_E2	breast
SRS931213	SRP050499	0	0	0	Primordial Germ Cells	germ
SRS947393	SRP058773	0	1	0	MEF-depleted hiF-T cells at day 10 of reprogramming	blood
SRS948488	SRP058840	NA	1	NA	hiF-T cells	blood
SRS949232	SRP058856	NA	NA	NA	SL98452	NA
SRS951800	SRP059035	1	0	1	human lung cancer cell line	lung
SRS952578	SRP059057	0	1	0	CD4+ T cells	blood
SRS954288	SRP059172	0	0	0	patients with suspected brucellosis	NA
SRS968948	SRP059775	0	0	1	HEK and 3T3 mix	NA	mouse + human
SRS975880	SRP059959	0	1	0	human primary granulocytes	blood
SRS976926	SRP060205	NA	NA	NA	MCI - LOW	NA
SRS993904	SRP061240	0	1	0	plasma microvesicles	blood
