# Supplementary material for: GenomicSuperSignature facilitates interpretation of RNA-seq experiments through robust, efficient comparison to public databases
Source: Nat Commun. 2022 Jun 27;13:3695. doi: 10.1038/s41467-022-31411-3 (PMC9237024; doi:10.1038/s41467-022-31411-3)
Supplement: Supplementary file 7 — Supplementary Dataset 4 [file 41467_2022_31411_MOESM7_ESM.csv]

validated_RAV_1	validated_RAV_2	validated_RAV_3	validated_RAV_4	validated_RAV_5	validated_RAV_6	validated_RAV_7	validated_RAV_8	validated_RAV_9	validated_RAV_10
312	21	468	684	119	758	504	153	1016	27
312	981	832	684	758	119	468	21	516	504
188	833	324	220	192	1575	1166	438	868	1467
1575	833	192	58	188	187	832	1008	2538	1166
2	1032	338	1387	725	1726	188	1843	1575	189
832	188	834	1575	833	220	192	61	579	595
725	338	1032	2	152	188	1843	884	40	170
1575	1032	2	338	832	188	1467	1387	725	833
324	438	338	1165	2	725	1032	832	1694	2506
312	21	468	833	324	119	188	684	832	595
188	725	2	338	684	312	1166	1032	468	1843
833	188	338	1076	2538	1694	1187	316	438	725
338	725	438	316	834	1694	1076	1468	884	1497
188	832	834	579	2538	833	1575	187	192	1076
312	832	516	188	189	21	684	981	833	758
188	832	833	1575	2538	187	324	190	2489	579
832	324	188	1166	220	579	868	1008	1575	438
438	1575	338	220	1076	324	1467	188	725	884
