# Supplementary material for: GenomicSuperSignature facilitates interpretation of RNA-seq experiments through robust, efficient comparison to public databases
Source: Nat Commun. 2022 Jun 27;13:3695. doi: 10.1038/s41467-022-31411-3 (PMC9237024; doi:10.1038/s41467-022-31411-3)
Supplement: Supplementary file 8 — Supplementary Dataset 5 [file 41467_2022_31411_MOESM8_ESM.csv]

figure	panel	group	datasets_used	minima	whisker_min	first_quartile	median	third_quartile	whisker_max	maxima
3B	1	1	6	3.11398225355052	3.11398225355052	4.8390620684957	8.72283912947747	11.0848880436451	14.6087827485696	14.6087827485696
3B	1	2	6	0.193246119407755	0.193246119407755	0.54185909197921	1.55170124346707	1.9931690312895	1.99991033430999	4.95870010669409
3B	2	1	5	0.359283002814909	0.359283002814909	0.638349651170781	0.863860698126195	1.89369257479632	1.89369257479632	2.57949341261105
3B	2	2	5	0.0909251735879956	0.0909251735879956	0.11668146001802	0.441696362346125	0.489995911914415	0.697128531283931	3.62565154145623
3B	3	1	12	3.11398225355052	0.0801737531822487	0.304261916236434	0.443070256589302	1.62439378892617	2.93194974938188	14.6087827485696
3B	3	2	12	0.193246119407755	0.0181031130874031	0.302175446383268	0.376686428004397	0.754430192444052	1.03912092563951	4.95870010669409
3B	4	1	6	0.359283002814909	0.0281235072429412	0.513296416707624	1.1935845275526	3.38112576630313	6.05019584009637	2.57949341261105
3B	4	2	6	0.0909251735879956	0.277059517336416	0.30047258136903	0.591369475887328	1.20352711458617	1.33265523947316	3.62565154145623
3C	1	1	7	0.227467311969811	0.227467311969811	0.583349842670198	1.45953366315535	1.70622277408488	2.58206289246005	2.58206289246005
3C	1	2	7	0.232132704412445	0.232132704412445	0.607292818542918	1.05351262088497	1.26481968152337	1.39564851258851	4.15945264767574
3C	2	1	6	0.0284861582022264	0.0284861582022264	0.43043580824716	1.22106398377566	1.27602061510411	1.27849498928272	6.98552529809941
3C	2	2	6	0.227467311969811	0.133707367756956	0.166647028156394	0.645211932849963	1.06991984361956	1.20988569640342	2.58206289246005
3C	3	1	12	0.232132704412445	0.0457072249186928	0.313913667486815	0.484067221809459	0.732706172739057	1.26587183086929	4.15945264767574
3C	3	2	12	0.0284861582022264	0.0235934115974226	0.0871582033891542	0.400145192548244	0.577756089302284	1.02040565824136	6.98552529809941
3C	4	1	6	0.227467311969811	0.176552640284944	0.28642261298906	0.509942372505645	1.10166568514902	1.88971335752225	2.58206289246005
3C	4	2	6	0.232132704412445	1.22226284270024	1.65097797912242	1.75214699099454	1.93711789636465	1.98671130952042	4.15945264767574
Sup8B	1	1	6	2.36627895736069	2.36627895736069	4.76018301491517	8.13723149106889	10.3157611106903	14.5384876092384	14.5384876092384
Sup8B	1	2	6	0.235909572440338	0.235909572440338	0.701317373239849	1.8859856875763	3.07659758085665	6.13471194426658	6.13471194426658
Sup8B	2	1	5	0.172055977170502	0.172055977170502	0.583759561681748	1.08276729792748	1.08645169473544	1.08645169473544	2.89234287948051
Sup8B	2	2	5	0.128469912299417	0.128469912299417	0.367566597066748	0.468199607583502	0.666302075397593	0.666302075397593	3.24375347618727
Sup8B	3	1	12	2.36627895736069	0.0174961766520037	0.438047066646842	0.811354660451063	0.996431018026245	1.49811101928801	14.5384876092384
Sup8B	3	2	12	0.235909572440338	0.245336667436621	0.397475571853025	0.527092340386044	1.21089446180823	1.83532518780006	6.13471194426658
Sup8B	4	1	6	0.172055977170502	0.0846859980803546	0.393334764677141	1.3453349776009	3.15144548956526	4.96362124232967	2.89234287948051
Sup8B	4	2	6	0.128469912299417	0.148614823069917	0.26814796046675	0.666946061210749	2.74499281144672	3.9385861448657	3.24375347618727
Sup8C	1	1	6	0.110722756597884	0.110722756597884	0.201763183099764	0.685223808827593	1.57695190357544	1.81090819658012	1.81090819658012
Sup8C	1	2	6	0.916050855984849	0.916050855984849	1.4450347968086	2.31408670933779	3.02423028496398	3.26161972396881	3.26161972396881
Sup8C	2	1	5	1.21976872845315	1.21976872845315	1.21976872845315	1.22392964788631	1.49128231948384	1.49128231948384	3.6310715687519
Sup8C	2	2	5	0.216495643216354	0.216495643216354	0.884020447136922	1.57684954654359	2.09047242833692	3.00294292869643	10.6614520083172
Sup8C	3	1	12	0.110722756597884	0.000358325336329996	0.371115065459644	0.880037433604416	1.77958980801976	3.19994552470122	1.81090819658012
Sup8C	3	2	12	0.916050855984849	0.141361892156391	0.571576834492766	1.40703086445522	2.07385065594379	3.6457497377923	3.26161972396881
Sup8C	4	1	6	1.21976872845315	0.0275682424215891	0.26561624599681	0.675223662575715	1.2220513571138	1.31032663132532	3.6310715687519
Sup8C	4	2	6	0.216495643216354	0.887090937058291	1.41664184749229	1.88126639263013	3.85053451785842	4.43286810150088	10.6614520083172
Sup8E	1	1	6	0.0831362342837277	0.0831362342837277	0.16491718952033	0.483818992342817	1.00598067108245	1.75377853855263	43.5482009039982
Sup8E	1	2	6	2.0956425261616	3.60749072978985	9.87756458885825	14.7128671556972	21.0958979794747	22.9018508926038	22.9018508926038
Sup8E	2	1	5	0.171738629741488	0.171738629741488	0.317560800487906	1.40912251085888	2.23608702579525	3.35577179323174	3.35577179323174
Sup8E	2	2	5	0.278060009716116	0.278060009716116	0.627522308703442	1.18489645469559	1.42084763086828	2.20084124554517	2.2488440689981
Sup8E	3	1	12	0.0831362342837277	0.00921620493578289	0.154414287496048	0.493286794099826	0.724837956686211	1.43067634001648	43.5482009039982
Sup8E	3	2	12	2.0956425261616	0.0647622336341619	0.447618451800105	0.690999929933287	0.886608388284989	1.26433627908288	22.9018508926038
Sup8E	4	1	6	0.171738629741488	0.172614556814398	0.259852863267133	0.334208716569148	0.459867209635056	0.4939957594923	3.35577179323174
Sup8E	4	2	6	0.278060009716116	0.287442252669839	3.38031915982627	5.75861204044816	11.6385840197691	15.4714309627743	2.2488440689981
Sup8F	1	1	7	0.0163911710746333	0.0163911710746333	0.102335453678467	0.897318078139881	1.1395344142495	1.98435001092964	1.98435001092964
Sup8F	1	2	7	4.02583435583434	6.52663342697414	14.8961222180424	23.0623060503297	31.1804611254054	49.0746911620375	49.0746911620375
Sup8F	2	1	5	0.0163911710746333	0.0448366578339709	0.307404089485883	1.02413584058435	2.39143186341025	2.80810837091958	1.98435001092964
Sup8F	2	2	5	4.02583435583434	0.0683755496242426	1.19692270662481	2.02051914125898	2.07158639046085	3.23072119587506	49.0746911620375
Sup8F	3	1	12	0.0163911710746333	0.0169963498371263	0.226798004259003	0.549754247714603	0.784038387876164	0.954594907297632	1.98435001092964
Sup8F	3	2	12	4.02583435583434	0.0422342245680084	0.33337534660733	0.562576263194126	1.07596241904986	1.76159293176479	49.0746911620375
Sup8F	4	1	6	0.0163911710746333	0.171254245815966	0.334601413930472	0.623780259122586	0.662948927923002	0.671617778164609	1.98435001092964
Sup8F	4	2	6	4.02583435583434	1.88227556649793	5.62780660344979	6.30301566343513	13.9533747153016	26.4030476848065	49.0746911620375
Sup9C	1	1	2	2.3121950081286	7.34330066016564	8.32246961444063	9.30163856871563	10.2808075229906	11.2599764772656	11.2599764772656
Sup9C	1	2	2	0.532828959467827	0.532828959467827	1.42468898083925	2.31654900221067	3.20840902358209	4.10026904495351	4.10026904495351
Sup9C	2	1	3	0.0703438200530029	0.0703438200530029	0.506643540744959	0.942943261436915	0.97662341041083	1.01030355938475	11.0366770589515
Sup9C	2	2	3	0.0759538458977145	0.0759538458977145	0.302394563390355	0.528835280882996	0.569853313964972	0.610871347046948	2.27828200880329
Sup9C	3	1	8	2.3121950081286	0.282681155798827	0.309662455846373	0.754241216947663	1.04312767066526	1.2902363856743	11.2599764772656
Sup9C	3	2	8	0.532828959467827	0.11026425755095	0.223582674410827	0.370065609405911	0.597087562419661	0.896688878165414	4.10026904495351
Sup9C	4	1	4	0.0703438200530029	0.104884955202483	0.994215262792296	2.05242754785275	4.86981656252532	4.86981656252532	11.0366770589515
Sup9C	4	2	4	0.0759538458977145	0.0159027225910306	0.0811905458734111	0.11211023056345	0.660520982820344	0.660520982820344	2.27828200880329
Sup9D	1	1	2	1.03912092563951	8.29970673214769	9.15757843642519	10.0154501407027	10.8733218449802	11.7311935492577	11.7311935492577
Sup9D	1	2	2	0.193246119407755	0.193246119407755	1.22656856058234	2.25989100175693	3.29321344293151	4.3265358841061	4.3265358841061
Sup9D	2	1	3	0.359283002814909	0.359283002814909	0.611571850470552	0.863860698126195	1.37877663646126	1.89369257479632	3.62565154145623
Sup9D	2	2	3	1.03912092563951	0.441696362346125	0.46584613713027	0.489995911914415	0.593562221599173	0.697128531283931	11.7311935492577
Sup9D	3	1	8	0.193246119407755	0.0801737531822487	0.215680217102565	0.507943574198577	1.62439378892617	2.36700093792517	4.3265358841061
Sup9D	3	2	8	0.359283002814909	0.135800731803278	0.302175446383268	0.346392106679961	0.4780099712324	0.4780099712324	3.62565154145623
Sup9D	4	1	4	1.03912092563951	0.0281235072429412	0.340076916050982	1.05511446544468	2.76217461895086	6.05019584009637	11.7311935492577
Sup9D	4	2	4	0.193246119407755	0.277059517336416	0.278088407740777	0.322513791529161	1.18136004425113	1.18136004425113	4.3265358841061
Sup9E	1	1	3	1.02040565824136	1.45953366315535	1.61238473246165	1.76523580176794	2.17364934711399	2.58206289246005	2.58206289246005
Sup9E	1	2	3	0.232132704412445	0.232132704412445	0.34728836396172	0.462444023510995	0.757978322197984	1.05351262088497	1.29639957802134
Sup9E	2	1	3	1.17353047498304	1.17353047498304	1.22106398377566	1.26859749256827	1.2735462409255	1.27849498928272	6.98552529809941
Sup9E	2	2	3	1.02040565824136	1.02822239274594	1.05602069332835	1.08381899391076	1.14685234515709	1.20988569640342	2.58206289246005
Sup9E	3	1	8	0.232132704412445	0.0457072249186928	0.300920448951592	0.449359279842321	0.732706172739057	1.26587183086929	1.29639957802134
Sup9E	3	2	8	1.17353047498304	0.053114837072772	0.295050668163715	0.400145192548244	0.561710890116342	0.669722718347908	6.98552529809941
Sup9E	4	1	4	1.02040565824136	0.21442323782567	0.430421363315839	0.509942372505645	0.712197899404382	0.712197899404382	2.58206289246005
Sup9E	4	2	4	0.232132704412445	1.62931853046598	1.74858287528949	1.88752448320887	3.23641480666517	3.23641480666517	1.29639957802134
