# Supplementary material for: GenomicSuperSignature facilitates interpretation of RNA-seq experiments through robust, efficient comparison to public databases
Source: Nat Commun. 2022 Jun 27;13:3695. doi: 10.1038/s41467-022-31411-3 (PMC9237024; doi:10.1038/s41467-022-31411-3)
Supplement: Supplementary file 9 — Supplementary Dataset 6 [file 41467_2022_31411_MOESM9_ESM.xlsx]

## Sheet: Fig.3a
	study	CMS_label	mean_RAV834	mean_RAV833	sd_RAV834	sd_RAV833
1	GSE12225.GPL3676_eset	CMS1	1.83853	0.626661	0.679383	0.366306
2	GSE12225.GPL3676_eset	CMS2	-0.419212	0.744062	0.603456	0.678135
3	GSE12225.GPL3676_eset	CMS3	0.499622	0.946103	0.588328	0.285209
4	GSE12225.GPL3676_eset	CMS4	-0.374998	-1.10007	0.756122	0.761014
5	GSE12225.GPL3676_eset	not labeled	-0.0929225	-0.258207	1.13816	0.620477
6	GSE12945_eset	CMS1	1.92646	0.469248	0.755988	0.635177
7	GSE12945_eset	CMS2	-0.711635	0.18962	0.505323	0.576456
8	GSE12945_eset	CMS3	0.638879	0.956586	0.76085	0.677406
9	GSE12945_eset	CMS4	-0.253015	-1.87699	0.66975	0.95552
10	GSE12945_eset	not labeled	-0.00346931	-0.525411	0.756505	0.455199
11	GSE13067_eset	CMS1	1.36523	0.193353	0.623215	0.366168
12	GSE13067_eset	CMS2	-0.620106	0.40717	0.434627	0.469255
13	GSE13067_eset	CMS3	0.607333	0.624536	0.368653	0.556598
14	GSE13067_eset	CMS4	-0.700806	-1.29873	0.769626	1.42286
15	GSE13067_eset	not labeled	0.529475	0.190278	0.26993	0.376609
16	GSE13294_eset	CMS1	1.0754	-0.10665	0.426942	0.838682
17	GSE13294_eset	CMS2	-0.911914	0.303233	0.580927	0.604666
18	GSE13294_eset	CMS3	0.470179	0.961286	0.432728	0.575777
19	GSE13294_eset	CMS4	-0.58179	-1.29209	0.943627	0.903398
20	GSE13294_eset	not labeled	0.0269962	0.198687	0.390317	0.536279
21	GSE14095_eset	CMS1	1.39998	0.160402	0.668372	0.72687
22	GSE14095_eset	CMS2	-0.661931	0.1541	0.450138	0.693116
23	GSE14095_eset	CMS3	0.624637	0.85236	0.661721	0.695099
24	GSE14095_eset	CMS4	-0.494247	-1.03043	0.757323	0.985173
25	GSE14095_eset	not labeled	-0.313267	-0.0305288	0.606082	0.920854
26	GSE14333_eset	CMS1	1.38417	0.158067	0.686646	0.524348
27	GSE14333_eset	CMS2	-0.643628	0.449265	0.481762	0.517231
28	GSE14333_eset	CMS3	0.70785	0.831631	0.513623	0.595392
29	GSE14333_eset	CMS4	-0.785615	-1.16571	0.6061	0.946257
30	GSE14333_eset	not labeled	0.11544	0.066164	0.600023	0.490299
31	GSE17536_eset	CMS1	1.46078	0.0767297	0.556808	0.690947
32	GSE17536_eset	CMS2	-0.594627	0.395145	0.519831	0.548066
33	GSE17536_eset	CMS3	0.481623	0.675567	0.630773	0.670939
34	GSE17536_eset	CMS4	-0.637473	-1.22651	0.509498	1.0516
35	GSE17536_eset	not labeled	0.00279284	0.0661912	1.05383	0.75576
36	GSE17538.GPL570_eset	CMS1	1.34506	0.203262	0.556511	0.621899
37	GSE17538.GPL570_eset	CMS2	-0.79514	0.488127	0.490834	0.465181
38	GSE17538.GPL570_eset	CMS3	0.730995	0.86923	0.443232	0.385912
39	GSE17538.GPL570_eset	CMS4	-0.455541	-1.20915	0.767507	0.899903
40	GSE17538.GPL570_eset	not labeled	-0.178931	-0.346378	0.576935	0.293833
41	GSE2109_eset	CMS1	1.36968	0.0797291	0.629511	0.552229
42	GSE2109_eset	CMS2	-0.489234	0.428297	0.554634	0.505269
43	GSE2109_eset	CMS3	0.737668	0.882079	0.567741	0.498615
44	GSE2109_eset	CMS4	-0.849958	-1.21426	0.559851	0.806903
45	GSE2109_eset	not labeled	0.19294	0.0291844	0.85223	0.68927
46	GSE21510_eset	CMS1	0.805332	-0.10907	0.673833	0.331921
47	GSE21510_eset	CMS2	-0.733205	-0.120296	0.427466	0.415189
48	GSE21510_eset	CMS3	0.370086	0.42759	0.639144	0.496262
49	GSE21510_eset	CMS4	-0.637798	-0.804375	0.394935	0.47998
50	GSE21510_eset	not labeled	-0.432354	-0.300229	0.452162	0.351494
51	GSE21815_eset	CMS1	1.38564	0.321588	0.80054	0.531942
52	GSE21815_eset	CMS2	-0.57335	0.316637	0.44276	0.576655
53	GSE21815_eset	CMS3	0.539707	0.51794	0.561666	0.996678
54	GSE21815_eset	CMS4	-0.833613	-1.61652	0.475587	0.997907
55	GSE21815_eset	not labeled	-0.100412	0.0622173	0.770612	0.769478
56	GSE26682.GPL570_eset	CMS1	1.65285	0.163755	0.575872	0.784208
57	GSE26682.GPL570_eset	CMS2	-0.670144	0.239425	0.475972	0.518502
58	GSE26682.GPL570_eset	CMS3	0.850946	1.00029	0.640607	0.712892
59	GSE26682.GPL570_eset	CMS4	-0.558827	-1.18348	0.623323	0.650984
60	GSE26682.GPL570_eset	not labeled	0.105015	0.0780175	0.796893	0.632853
61	GSE26682.GPL96_eset	CMS1	1.61851	-0.147742	0.959769	0.76893
62	GSE26682.GPL96_eset	CMS2	-0.544043	0.520439	0.501025	0.629814
63	GSE26682.GPL96_eset	CMS3	0.770689	0.797901	0.694566	0.621184
64	GSE26682.GPL96_eset	CMS4	-0.618378	-1.14744	0.578447	0.746609
65	GSE26682.GPL96_eset	not labeled	0.316471	0.0664653	0.855474	0.774894
66	GSE33113_eset	CMS1	1.25005	-4.72554e-05	0.512908	0.697651
67	GSE33113_eset	CMS2	-0.759065	0.374951	0.458272	0.494441
68	GSE33113_eset	CMS3	0.487282	0.901309	0.461537	0.567945
69	GSE33113_eset	CMS4	-0.775897	-1.43355	0.834213	0.845799
70	GSE33113_eset	not labeled	0.288184	0.02837	0.704607	0.887325
71	GSE39582_eset	CMS1	1.49011	0.109054	0.555155	0.64447
72	GSE39582_eset	CMS2	-0.647289	0.313298	0.471905	0.500518
73	GSE39582_eset	CMS3	0.610062	0.916371	0.574833	0.5285
74	GSE39582_eset	CMS4	-0.589173	-1.2492	0.69019	0.882976
75	GSE39582_eset	not labeled	0.0453926	-0.00384717	0.863893	0.790045
76	NHS.HPFS_eset	CMS1	1.59441	0.302633	0.596262	0.792174
77	NHS.HPFS_eset	CMS2	-0.779541	0.535052	0.512766	0.622329
78	NHS.HPFS_eset	CMS3	0.631408	0.937822	0.702394	0.90556
79	NHS.HPFS_eset	CMS4	-0.638323	-1.27369	0.690869	0.729063
80	NHS.HPFS_eset	not labeled	-0.018311	-0.0762351	0.781701	0.822611
81	TCGA.COAD_eset	CMS1	1.53795	-0.32149	0.588054	0.950719
82	TCGA.COAD_eset	CMS2	-0.628704	0.330635	0.526188	0.632712
83	TCGA.COAD_eset	CMS3	0.301191	0.867042	0.564496	0.734557
84	TCGA.COAD_eset	CMS4	-0.591957	-1.23966	0.567925	0.919808
85	TCGA.COAD_eset	not labeled	-0.207853	0.125718	0.711094	0.770109
86	TCGA.RNASeqV2_eset	CMS1	1.32581	0.274562	0.515295	0.660651
87	TCGA.RNASeqV2_eset	CMS2	-0.578395	0.389853	0.579439	0.64224
88	TCGA.RNASeqV2_eset	CMS3	0.760229	0.887774	0.655296	0.652767
89	TCGA.RNASeqV2_eset	CMS4	-0.776981	-1.18361	0.577351	0.595877
90	TCGA.RNASeqV2_eset	not labeled	0.203066	-0.214132	0.809053	0.651026

## Sheet: Fig.3b
	X	AIC.full	AIC.disc	AIC.cont	Variable	Model	log10_pvalue
1	GSE12225.GPL3676_eset	NA	NA	NA	MSI status	RAV	NA
2	GSE12945_eset	NA	NA	NA	MSI status	RAV	NA
3	GSE13067_eset	NA	NA	NA	MSI status	RAV	NA
4	GSE13294_eset	101.291	139.41	106.425	MSI status	RAV	0.0106428
5	GSE14095_eset	NA	NA	NA	MSI status	RAV	NA
6	GSE14333_eset	NA	NA	NA	MSI status	RAV	NA
7	GSE17536_eset	NA	NA	NA	MSI status	RAV	NA
8	GSE17538.GPL570_eset	NA	NA	NA	MSI status	RAV	NA
9	GSE2109_eset	NA	NA	NA	MSI status	RAV	NA
10	GSE21510_eset	NA	NA	NA	MSI status	RAV	NA
11	GSE21815_eset	NA	NA	NA	MSI status	RAV	NA
12	GSE26682.GPL570_eset	64.6191	77.5915	65.1467	MSI status	RAV	0.074053
13	GSE26682.GPL96_eset	81.5036	91.8441	77.1828	MSI status	RAV	0.45117
14	GSE33113_eset	NA	NA	NA	MSI status	RAV	NA
15	GSE39582_eset	189.589	223.81	206.729	MSI status	RAV	4.71481e-05
16	TCGA.COAD_eset	NA	NA	NA	MSI status	RAV	NA
17	TCGA.RNASeqV2_eset	79.8616	129.886	74.3828	MSI status	RAV	0.640846
18	NHS.HPFS_eset	468.754	532.03	474.03	MSI status	RAV	0.0100021
19	GSE12225.GPL3676_eset	NA	NA	NA	tumor location	RAV	NA
20	GSE12945_eset	71.51	69.555	66.6887	tumor location	RAV	0.528373
21	GSE13067_eset	NA	NA	NA	tumor location	RAV	NA
22	GSE13294_eset	NA	NA	NA	tumor location	RAV	NA
23	GSE14095_eset	NA	NA	NA	tumor location	RAV	NA
24	GSE14333_eset	188.762	188.082	187.46	tumor location	RAV	0.152706
25	GSE17536_eset	NA	NA	NA	tumor location	RAV	NA
26	GSE17538.GPL570_eset	NA	NA	NA	tumor location	RAV	NA
27	GSE2109_eset	NA	NA	NA	tumor location	RAV	NA
28	GSE21510_eset	NA	NA	NA	tumor location	RAV	NA
29	GSE21815_eset	NA	NA	NA	tumor location	RAV	NA
30	GSE26682.GPL570_eset	NA	NA	NA	tumor location	RAV	NA
31	GSE26682.GPL96_eset	NA	NA	NA	tumor location	RAV	NA
32	GSE33113_eset	NA	NA	NA	tumor location	RAV	NA
33	GSE39582_eset	666.782	690.644	662.609	tumor location	RAV	0.429936
34	TCGA.COAD_eset	129.333	125.463	142.969	tumor location	RAV	0.000236782
35	TCGA.RNASeqV2_eset	208.591	212.264	203.78	tumor location	RAV	0.526706
36	NHS.HPFS_eset	915.199	929.402	916.862	tumor location	RAV	0.0464884
37	GSE12225.GPL3676_eset	NA	NA	NA	grade	RAV	NA
38	GSE12945_eset	93.338	93.3162	90.0015	grade	RAV	0.323597
39	GSE13067_eset	NA	NA	NA	grade	RAV	NA
40	GSE13294_eset	NA	NA	NA	grade	RAV	NA
41	GSE14095_eset	NA	NA	NA	grade	RAV	NA
42	GSE14333_eset	NA	NA	NA	grade	RAV	NA
43	GSE17536_eset	145.969	144.909	139.556	grade	RAV	0.811101
44	GSE17538.GPL570_eset	30.1354	27.7899	28.1127	grade	RAV	0.20085
45	GSE2109_eset	357.521	362.242	353.863	grade	RAV	0.361663
46	GSE21510_eset	NA	NA	NA	grade	RAV	NA
47	GSE21815_eset	NA	NA	NA	grade	RAV	NA
48	GSE26682.GPL570_eset	NA	NA	NA	grade	RAV	NA
49	GSE26682.GPL96_eset	NA	NA	NA	grade	RAV	NA
50	GSE33113_eset	NA	NA	NA	grade	RAV	NA
51	GSE39582_eset	NA	NA	NA	grade	RAV	NA
52	TCGA.COAD_eset	NA	NA	NA	grade	RAV	NA
53	TCGA.RNASeqV2_eset	NA	NA	NA	grade	RAV	NA
54	NHS.HPFS_eset	438.649	457.484	432.493	grade	RAV	0.764396
55	GSE12225.GPL3676_eset	41.5388	45.4386	37.5003	stage	RAV	0.41123
56	GSE12945_eset	94.0892	92.1038	89.6228	stage	RAV	0.472795
57	GSE13067_eset	NA	NA	NA	stage	RAV	NA
58	GSE13294_eset	NA	NA	NA	stage	RAV	NA
59	GSE14095_eset	NA	NA	NA	stage	RAV	NA
60	GSE14333_eset	124.389	121.912	120.485	stage	RAV	0.393217
61	GSE17536_eset	107.67	117.172	115.977	stage	RAV	0.00263334
62	GSE17538.GPL570_eset	41.0562	38.0928	35.9588	stage	RAV	0.574266
63	GSE2109_eset	464.586	467.927	460.1	stage	RAV	0.475768
64	GSE21510_eset	80.4481	76.8173	80.4534	stage	RAV	0.0913859
65	GSE21815_eset	186.655	184.722	179.29	stage	RAV	0.959173
66	GSE26682.GPL570_eset	NA	NA	NA	stage	RAV	NA
67	GSE26682.GPL96_eset	NA	NA	NA	stage	RAV	NA
68	GSE33113_eset	NA	NA	NA	stage	RAV	NA
69	GSE39582_eset	222.53	229.43	218.363	stage	RAV	0.429084
70	TCGA.COAD_eset	176.26	173.123	170.283	stage	RAV	0.731475
71	TCGA.RNASeqV2_eset	252.376	251.039	250.702	stage	RAV	0.176079
72	NHS.HPFS_eset	529.84	527.685	528.17	stage	RAV	0.175857
73	GSE12225.GPL3676_eset	NA	NA	NA	MSI status	CMS	NA
74	GSE12945_eset	NA	NA	NA	MSI status	CMS	NA
75	GSE13067_eset	NA	NA	NA	MSI status	CMS	NA
76	GSE13294_eset	101.291	139.41	106.425	MSI status	CMS	7.14543e-10
77	GSE14095_eset	NA	NA	NA	MSI status	CMS	NA
78	GSE14333_eset	NA	NA	NA	MSI status	CMS	NA
79	GSE17536_eset	NA	NA	NA	MSI status	CMS	NA
80	GSE17538.GPL570_eset	NA	NA	NA	MSI status	CMS	NA
81	GSE2109_eset	NA	NA	NA	MSI status	CMS	NA
82	GSE21510_eset	NA	NA	NA	MSI status	CMS	NA
83	GSE21815_eset	NA	NA	NA	MSI status	CMS	NA
84	GSE26682.GPL570_eset	64.6191	77.5915	65.1467	MSI status	CMS	0.000206294
85	GSE26682.GPL96_eset	81.5036	91.8441	77.1828	MSI status	CMS	0.000769162
86	GSE33113_eset	NA	NA	NA	MSI status	CMS	NA
87	GSE39582_eset	189.589	223.81	206.729	MSI status	CMS	5.01526e-09
88	TCGA.COAD_eset	NA	NA	NA	MSI status	CMS	NA
89	TCGA.RNASeqV2_eset	79.8616	129.886	74.3828	MSI status	CMS	1.85698e-12
90	NHS.HPFS_eset	468.754	532.03	474.03	MSI status	CMS	2.4616e-15
91	GSE12225.GPL3676_eset	NA	NA	NA	tumor location	CMS	NA
92	GSE12945_eset	71.51	69.555	66.6887	tumor location	CMS	0.359698
93	GSE13067_eset	NA	NA	NA	tumor location	CMS	NA
94	GSE13294_eset	NA	NA	NA	tumor location	CMS	NA
95	GSE14095_eset	NA	NA	NA	tumor location	CMS	NA
96	GSE14333_eset	188.762	188.082	187.46	tumor location	CMS	0.190107
97	GSE17536_eset	NA	NA	NA	tumor location	CMS	NA
98	GSE17538.GPL570_eset	NA	NA	NA	tumor location	CMS	NA
99	GSE2109_eset	NA	NA	NA	tumor location	CMS	NA
100	GSE21510_eset	NA	NA	NA	tumor location	CMS	NA
101	GSE21815_eset	NA	NA	NA	tumor location	CMS	NA
102	GSE26682.GPL570_eset	NA	NA	NA	tumor location	CMS	NA
103	GSE26682.GPL96_eset	NA	NA	NA	tumor location	CMS	NA
104	GSE33113_eset	NA	NA	NA	tumor location	CMS	NA
105	GSE39582_eset	666.782	690.644	662.609	tumor location	CMS	8.90849e-07
106	TCGA.COAD_eset	129.333	125.463	142.969	tumor location	CMS	0.937295
107	TCGA.RNASeqV2_eset	208.591	212.264	203.78	tumor location	CMS	0.0215691
108	NHS.HPFS_eset	915.199	929.402	916.862	tumor location	CMS	0.000111486
109	GSE12225.GPL3676_eset	NA	NA	NA	grade	CMS	NA
110	GSE12945_eset	93.338	93.3162	90.0015	grade	CMS	0.136817
111	GSE13067_eset	NA	NA	NA	grade	CMS	NA
112	GSE13294_eset	NA	NA	NA	grade	CMS	NA
113	GSE14095_eset	NA	NA	NA	grade	CMS	NA
114	GSE14333_eset	NA	NA	NA	grade	CMS	NA
115	GSE17536_eset	145.969	144.909	139.556	grade	CMS	0.229959
116	GSE17538.GPL570_eset	30.1354	27.7899	28.1127	grade	CMS	0.437237
117	GSE2109_eset	357.521	362.242	353.863	grade	CMS	0.0127734
118	GSE21510_eset	NA	NA	NA	grade	CMS	NA
119	GSE21815_eset	NA	NA	NA	grade	CMS	NA
120	GSE26682.GPL570_eset	NA	NA	NA	grade	CMS	NA
121	GSE26682.GPL96_eset	NA	NA	NA	grade	CMS	NA
122	GSE33113_eset	NA	NA	NA	grade	CMS	NA
123	GSE39582_eset	NA	NA	NA	grade	CMS	NA
124	TCGA.COAD_eset	NA	NA	NA	grade	CMS	NA
125	TCGA.RNASeqV2_eset	NA	NA	NA	grade	CMS	NA
126	NHS.HPFS_eset	438.649	457.484	432.493	grade	CMS	1.09976e-05
127	GSE12225.GPL3676_eset	41.5388	45.4386	37.5003	stage	CMS	0.0192565
128	GSE12945_eset	94.0892	92.1038	89.6228	stage	CMS	0.365203
129	GSE13067_eset	NA	NA	NA	stage	CMS	NA
130	GSE13294_eset	NA	NA	NA	stage	CMS	NA
131	GSE14095_eset	NA	NA	NA	stage	CMS	NA
132	GSE14333_eset	124.389	121.912	120.485	stage	CMS	0.46703
133	GSE17536_eset	107.67	117.172	115.977	stage	CMS	0.00116963
134	GSE17538.GPL570_eset	41.0562	38.0928	35.9588	stage	CMS	0.595551
135	GSE2109_eset	464.586	467.927	460.1	stage	CMS	0.0254653
136	GSE21510_eset	80.4481	76.8173	80.4534	stage	CMS	0.831431
137	GSE21815_eset	186.655	184.722	179.29	stage	CMS	0.355898
138	GSE26682.GPL570_eset	NA	NA	NA	stage	CMS	NA
139	GSE26682.GPL96_eset	NA	NA	NA	stage	CMS	NA
140	GSE33113_eset	NA	NA	NA	stage	CMS	NA
141	GSE39582_eset	222.53	229.43	218.363	stage	CMS	0.00429535
142	TCGA.COAD_eset	176.26	173.123	170.283	stage	CMS	0.649416
143	TCGA.RNASeqV2_eset	252.376	251.039	250.702	stage	CMS	0.263984
144	NHS.HPFS_eset	529.84	527.685	528.17	stage	CMS	0.397623

## Sheet: Fig.3c
	X	AIC.full	AIC.disc	AIC.cont	Variable	Model	log10_pvalue
1	GSE12225.GPL3676_eset	NA	NA	NA	MSI status	RAV	NA
2	GSE12945_eset	NA	NA	NA	MSI status	RAV	NA
3	GSE13067_eset	NA	NA	NA	MSI status	RAV	NA
4	GSE13294_eset	106.961	104.192	106.425	MSI status	RAV	0.176953
5	GSE14095_eset	NA	NA	NA	MSI status	RAV	NA
6	GSE14333_eset	NA	NA	NA	MSI status	RAV	NA
7	GSE17536_eset	NA	NA	NA	MSI status	RAV	NA
8	GSE17538.GPL570_eset	NA	NA	NA	MSI status	RAV	NA
9	GSE2109_eset	NA	NA	NA	MSI status	RAV	NA
10	GSE21510_eset	NA	NA	NA	MSI status	RAV	NA
11	GSE21815_eset	NA	NA	NA	MSI status	RAV	NA
12	GSE26682.GPL570_eset	58.4843	55.5318	65.1467	MSI status	RAV	0.00483819
13	GSE26682.GPL96_eset	75.9605	76.102	77.1828	MSI status	RAV	0.0734529
14	GSE33113_eset	NA	NA	NA	MSI status	RAV	NA
15	GSE39582_eset	205.877	210.006	206.729	MSI status	RAV	0.0884071
16	TCGA.COAD_eset	21.7721	29.6629	18.8411	MSI status	RAV	0.585959
17	TCGA.RNASeqV2_eset	76.2532	78.9746	74.3828	MSI status	RAV	0.344791
18	NHS.HPFS_eset	471.603	475.189	474.03	MSI status	RAV	0.0402116
19	GSE12225.GPL3676_eset	NA	NA	NA	tumor location	RAV	NA
20	GSE12945_eset	63.1854	61.4992	66.6887	tumor location	RAV	0.0234791
21	GSE13067_eset	NA	NA	NA	tumor location	RAV	NA
22	GSE13294_eset	NA	NA	NA	tumor location	RAV	NA
23	GSE14095_eset	NA	NA	NA	tumor location	RAV	NA
24	GSE14333_eset	185.831	182.644	187.46	tumor location	RAV	0.0599428
25	GSE17536_eset	NA	NA	NA	tumor location	RAV	NA
26	GSE17538.GPL570_eset	NA	NA	NA	tumor location	RAV	NA
27	GSE2109_eset	NA	NA	NA	tumor location	RAV	NA
28	GSE21510_eset	NA	NA	NA	tumor location	RAV	NA
29	GSE21815_eset	NA	NA	NA	tumor location	RAV	NA
30	GSE26682.GPL570_eset	NA	NA	NA	tumor location	RAV	NA
31	GSE26682.GPL96_eset	NA	NA	NA	tumor location	RAV	NA
32	GSE33113_eset	NA	NA	NA	tumor location	RAV	NA
33	GSE39582_eset	634.439	636.41	662.609	tumor location	RAV	1.03389e-07
34	TCGA.COAD_eset	138.733	135.721	142.969	tumor location	RAV	0.0162803
35	TCGA.RNASeqV2_eset	198.631	197.014	203.78	tumor location	RAV	0.0103107
36	NHS.HPFS_eset	912.96	917.663	916.862	tumor location	RAV	0.0192329
37	GSE12225.GPL3676_eset	NA	NA	NA	grade	RAV	NA
38	GSE12945_eset	89.0103	90.4146	90.0015	grade	RAV	0.0824482
39	GSE13067_eset	NA	NA	NA	grade	RAV	NA
40	GSE13294_eset	NA	NA	NA	grade	RAV	NA
41	GSE14095_eset	NA	NA	NA	grade	RAV	NA
42	GSE14333_eset	NA	NA	NA	grade	RAV	NA
43	GSE17536_eset	142.94	139.782	139.556	grade	RAV	0.735009
44	GSE17538.GPL570_eset	26.5409	28.3831	28.1127	grade	RAV	0.0616757
45	GSE2109_eset	353.128	355.016	353.863	grade	RAV	0.0937082
46	GSE21510_eset	NA	NA	NA	grade	RAV	NA
47	GSE21815_eset	19.5015	15.6326	16.1222	grade	RAV	0.73317
48	GSE26682.GPL570_eset	NA	NA	NA	grade	RAV	NA
49	GSE26682.GPL96_eset	NA	NA	NA	grade	RAV	NA
50	GSE33113_eset	NA	NA	NA	grade	RAV	NA
51	GSE39582_eset	NA	NA	NA	grade	RAV	NA
52	TCGA.COAD_eset	NA	NA	NA	grade	RAV	NA
53	TCGA.RNASeqV2_eset	NA	NA	NA	grade	RAV	NA
54	NHS.HPFS_eset	435.285	450.44	432.493	grade	RAV	0.546762
55	GSE12225.GPL3676_eset	41.2557	40.5232	37.5003	stage	RAV	0.884882
56	GSE12945_eset	93.2761	89.4865	89.6228	stage	RAV	0.840844
57	GSE13067_eset	NA	NA	NA	stage	RAV	NA
58	GSE13294_eset	NA	NA	NA	stage	RAV	NA
59	GSE14095_eset	NA	NA	NA	stage	RAV	NA
60	GSE14333_eset	121.965	119.179	120.485	stage	RAV	0.283726
61	GSE17536_eset	119.558	117.416	115.977	stage	RAV	0.810744
62	GSE17538.GPL570_eset	36.8746	34.4128	35.9588	stage	RAV	0.213933
63	GSE2109_eset	462.404	459.927	460.1	stage	RAV	0.428247
64	GSE21510_eset	82.0324	81.727	80.4534	stage	RAV	0.298053
65	GSE21815_eset	179.577	181.217	179.29	stage	RAV	0.156258
66	GSE26682.GPL570_eset	NA	NA	NA	stage	RAV	NA
67	GSE26682.GPL96_eset	NA	NA	NA	stage	RAV	NA
68	GSE33113_eset	NA	NA	NA	stage	RAV	NA
69	GSE39582_eset	217.663	219.493	218.363	stage	RAV	0.0954101
70	TCGA.COAD_eset	172.482	171.083	170.283	stage	RAV	0.406342
71	TCGA.RNASeqV2_eset	252.817	249.791	250.702	stage	RAV	0.389779
72	NHS.HPFS_eset	532.061	530.855	528.17	stage	RAV	0.947123
73	GSE12225.GPL3676_eset	NA	NA	NA	MSI status	PCSS	NA
74	GSE12945_eset	NA	NA	NA	MSI status	PCSS	NA
75	GSE13067_eset	NA	NA	NA	MSI status	PCSS	NA
76	GSE13294_eset	106.961	104.192	106.425	MSI status	PCSS	0.540261
77	GSE14095_eset	NA	NA	NA	MSI status	PCSS	NA
78	GSE14333_eset	NA	NA	NA	MSI status	PCSS	NA
79	GSE17536_eset	NA	NA	NA	MSI status	PCSS	NA
80	GSE17538.GPL570_eset	NA	NA	NA	MSI status	PCSS	NA
81	GSE2109_eset	NA	NA	NA	MSI status	PCSS	NA
82	GSE21510_eset	NA	NA	NA	MSI status	PCSS	NA
83	GSE21815_eset	NA	NA	NA	MSI status	PCSS	NA
84	GSE26682.GPL570_eset	58.4843	55.5318	65.1467	MSI status	PCSS	0.592288
85	GSE26682.GPL96_eset	75.9605	76.102	77.1828	MSI status	PCSS	0.126095
86	GSE33113_eset	NA	NA	NA	MSI status	PCSS	NA
87	GSE39582_eset	205.877	210.006	206.729	MSI status	PCSS	0.0171698
88	TCGA.COAD_eset	21.7721	29.6629	18.8411	MSI status	PCSS	0.0026178
89	TCGA.RNASeqV2_eset	76.2532	78.9746	74.3828	MSI status	PCSS	0.0347109
90	NHS.HPFS_eset	471.603	475.189	474.03	MSI status	PCSS	0.0225315
91	GSE12225.GPL3676_eset	NA	NA	NA	tumor location	PCSS	NA
92	GSE12945_eset	63.1854	61.4992	66.6887	tumor location	PCSS	0.31447
93	GSE13067_eset	NA	NA	NA	tumor location	PCSS	NA
94	GSE13294_eset	NA	NA	NA	tumor location	PCSS	NA
95	GSE14095_eset	NA	NA	NA	tumor location	PCSS	NA
96	GSE14333_eset	185.831	182.644	187.46	tumor location	PCSS	0.665959
97	GSE17536_eset	NA	NA	NA	tumor location	PCSS	NA
98	GSE17538.GPL570_eset	NA	NA	NA	tumor location	PCSS	NA
99	GSE2109_eset	NA	NA	NA	tumor location	PCSS	NA
100	GSE21510_eset	NA	NA	NA	tumor location	PCSS	NA
101	GSE21815_eset	NA	NA	NA	tumor location	PCSS	NA
102	GSE26682.GPL570_eset	NA	NA	NA	tumor location	PCSS	NA
103	GSE26682.GPL96_eset	NA	NA	NA	tumor location	PCSS	NA
104	GSE33113_eset	NA	NA	NA	tumor location	PCSS	NA
105	GSE39582_eset	634.439	636.41	662.609	tumor location	PCSS	0.0505359
106	TCGA.COAD_eset	138.733	135.721	142.969	tumor location	PCSS	0.610347
107	TCGA.RNASeqV2_eset	198.631	197.014	203.78	tumor location	PCSS	0.303764
108	NHS.HPFS_eset	912.96	917.663	916.862	tumor location	PCSS	0.012891
109	GSE12225.GPL3676_eset	NA	NA	NA	grade	PCSS	NA
110	GSE12945_eset	89.0103	90.4146	90.0015	grade	PCSS	0.0670609
111	GSE13067_eset	NA	NA	NA	grade	PCSS	NA
112	GSE13294_eset	NA	NA	NA	grade	PCSS	NA
113	GSE14095_eset	NA	NA	NA	grade	PCSS	NA
114	GSE14333_eset	NA	NA	NA	grade	PCSS	NA
115	GSE17536_eset	142.94	139.782	139.556	grade	PCSS	0.656542
116	GSE17538.GPL570_eset	26.5409	28.3831	28.1127	grade	PCSS	0.0538769
117	GSE2109_eset	353.128	355.016	353.863	grade	PCSS	0.0526629
118	GSE21510_eset	NA	NA	NA	grade	PCSS	NA
119	GSE21815_eset	19.5015	15.6326	16.1222	grade	PCSS	0.936513
120	GSE26682.GPL570_eset	NA	NA	NA	grade	PCSS	NA
121	GSE26682.GPL96_eset	NA	NA	NA	grade	PCSS	NA
122	GSE33113_eset	NA	NA	NA	grade	PCSS	NA
123	GSE39582_eset	NA	NA	NA	grade	PCSS	NA
124	TCGA.COAD_eset	NA	NA	NA	grade	PCSS	NA
125	TCGA.RNASeqV2_eset	NA	NA	NA	grade	PCSS	NA
126	NHS.HPFS_eset	435.285	450.44	432.493	grade	PCSS	6.92703e-05
127	GSE12225.GPL3676_eset	41.2557	40.5232	37.5003	stage	PCSS	0.1952
128	GSE12945_eset	93.2761	89.4865	89.6228	stage	PCSS	0.900104
129	GSE13067_eset	NA	NA	NA	stage	PCSS	NA
130	GSE13294_eset	NA	NA	NA	stage	PCSS	NA
131	GSE14095_eset	NA	NA	NA	stage	PCSS	NA
132	GSE14333_eset	121.965	119.179	120.485	stage	PCSS	0.545205
133	GSE17536_eset	119.558	117.416	115.977	stage	PCSS	0.394968
134	GSE17538.GPL570_eset	36.8746	34.4128	35.9588	stage	PCSS	0.463423
135	GSE2109_eset	462.404	459.927	460.1	stage	PCSS	0.466941
136	GSE21510_eset	82.0324	81.727	80.4534	stage	PCSS	0.157665
137	GSE21815_eset	179.577	181.217	179.29	stage	PCSS	0.0596214
138	GSE26682.GPL570_eset	NA	NA	NA	stage	PCSS	NA
139	GSE26682.GPL96_eset	NA	NA	NA	stage	PCSS	NA
140	GSE33113_eset	NA	NA	NA	stage	PCSS	NA
141	GSE39582_eset	217.663	219.493	218.363	stage	PCSS	0.0542161
142	TCGA.COAD_eset	172.482	171.083	170.283	stage	PCSS	0.272461
143	TCGA.RNASeqV2_eset	252.817	249.791	250.702	stage	PCSS	0.614515
144	NHS.HPFS_eset	532.061	530.855	528.17	stage	PCSS	0.247298
