# Supplementary material for: GenomicSuperSignature facilitates interpretation of RNA-seq experiments through robust, efficient comparison to public databases
Source: Nat Commun. 2022 Jun 27;13:3695. doi: 10.1038/s41467-022-31411-3 (PMC9237024; doi:10.1038/s41467-022-31411-3)
Supplement: Supplementary file 10 — Supplementary Dataset 7 [file 41467_2022_31411_MOESM10_ESM.xlsx]

## Sheet: Sup.Fig.7a
	study	CMS_label	mean_RAV1575	mean_RAV834	sd_RAV1575	sd_RAV834
1	GSE12225.GPL3676_eset	CMS1	-0.952809	1.83853	0.961958	0.679383
2	GSE12225.GPL3676_eset	CMS2	-0.79571	-0.419212	1.00645	0.603456
3	GSE12225.GPL3676_eset	CMS3	-0.294353	0.499622	0.550479	0.588328
4	GSE12225.GPL3676_eset	CMS4	0.793145	-0.374998	0.649391	0.756122
5	GSE12225.GPL3676_eset	not labeled	0.279641	-0.0929225	0.859373	1.13816
6	GSE12945_eset	CMS1	0.200301	1.92646	0.525959	0.755988
7	GSE12945_eset	CMS2	-0.62685	-0.711635	0.475782	0.505323
8	GSE12945_eset	CMS3	-0.134447	0.638879	0.479452	0.76085
9	GSE12945_eset	CMS4	1.90518	-0.253015	1.72664	0.66975
10	GSE12945_eset	not labeled	0.248851	-0.00346931	0.601661	0.756505
11	GSE13067_eset	CMS1	0.173744	1.36523	0.63162	0.623215
12	GSE13067_eset	CMS2	-0.780351	-0.620106	0.284508	0.434627
13	GSE13067_eset	CMS3	-0.559494	0.607333	0.392911	0.368653
14	GSE13067_eset	CMS4	1.2384	-0.700806	1.06397	0.769626
15	GSE13067_eset	not labeled	0.64601	0.529475	0.489867	0.26993
16	GSE13294_eset	CMS1	0.386745	1.0754	0.753697	0.426942
17	GSE13294_eset	CMS2	-0.768542	-0.911914	0.64981	0.580927
18	GSE13294_eset	CMS3	-0.424391	0.470179	0.862376	0.432728
19	GSE13294_eset	CMS4	1.12181	-0.58179	0.732261	0.943627
20	GSE13294_eset	not labeled	-0.163986	0.0269962	0.696931	0.390317
21	GSE14095_eset	CMS1	-0.0663428	1.39998	0.951729	0.668372
22	GSE14095_eset	CMS2	-0.455192	-0.661931	0.938241	0.450138
23	GSE14095_eset	CMS3	-0.0255326	0.624637	1.0452	0.661721
24	GSE14095_eset	CMS4	0.740846	-0.494247	0.687865	0.757323
25	GSE14095_eset	not labeled	0.00909991	-0.313267	0.900972	0.606082
26	GSE14333_eset	CMS1	-0.0506921	1.38417	0.764292	0.686646
27	GSE14333_eset	CMS2	-0.894025	-0.643628	0.694417	0.481762
28	GSE14333_eset	CMS3	-0.37469	0.70785	0.752523	0.513623
29	GSE14333_eset	CMS4	1.08253	-0.785615	0.62212	0.6061
30	GSE14333_eset	not labeled	0.167231	0.11544	0.481862	0.600023
31	GSE17536_eset	CMS1	0.326828	1.46078	0.802667	0.556808
32	GSE17536_eset	CMS2	-0.707215	-0.594627	0.594989	0.519831
33	GSE17536_eset	CMS3	-0.36327	0.481623	0.580883	0.630773
34	GSE17536_eset	CMS4	1.17873	-0.637473	0.899362	0.509498
35	GSE17536_eset	not labeled	-0.133142	0.00279284	0.605434	1.05383
36	GSE17538.GPL570_eset	CMS1	-0.0457978	1.34506	0.614095	0.556511
37	GSE17538.GPL570_eset	CMS2	-0.705736	-0.79514	0.624829	0.490834
38	GSE17538.GPL570_eset	CMS3	-0.31006	0.730995	0.607618	0.443232
39	GSE17538.GPL570_eset	CMS4	1.14317	-0.455541	0.822823	0.767507
40	GSE17538.GPL570_eset	not labeled	-0.450114	-0.178931	0.93826	0.576935
41	GSE2109_eset	CMS1	0.157222	1.36968	0.625982	0.629511
42	GSE2109_eset	CMS2	-0.780536	-0.489234	0.620786	0.554634
43	GSE2109_eset	CMS3	-0.396261	0.737668	0.793264	0.567741
44	GSE2109_eset	CMS4	1.07816	-0.849958	0.737491	0.559851
45	GSE2109_eset	not labeled	-0.0443967	0.19294	0.645333	0.85223
46	GSE21510_eset	CMS1	0.227717	0.805332	0.987233	0.673833
47	GSE21510_eset	CMS2	-0.64798	-0.733205	0.66702	0.427466
48	GSE21510_eset	CMS3	-0.384083	0.370086	0.780035	0.639144
49	GSE21510_eset	CMS4	0.464117	-0.637798	0.861435	0.394935
50	GSE21510_eset	not labeled	0.119669	-0.432354	0.747432	0.452162
51	GSE21815_eset	CMS1	0.35198	1.38564	0.898787	0.80054
52	GSE21815_eset	CMS2	-0.331869	-0.57335	0.809529	0.44276
53	GSE21815_eset	CMS3	-0.190514	0.539707	0.802594	0.561666
54	GSE21815_eset	CMS4	0.688517	-0.833613	1.34082	0.475587
55	GSE21815_eset	not labeled	0.111701	-0.100412	0.922737	0.770612
56	GSE26682.GPL570_eset	CMS1	0.228881	1.65285	0.775343	0.575872
57	GSE26682.GPL570_eset	CMS2	-0.68933	-0.670144	0.559735	0.475972
58	GSE26682.GPL570_eset	CMS3	-0.336392	0.850946	0.720933	0.640607
59	GSE26682.GPL570_eset	CMS4	1.04841	-0.558827	0.82633	0.623323
60	GSE26682.GPL570_eset	not labeled	-0.11125	0.105015	0.919832	0.796893
61	GSE26682.GPL96_eset	CMS1	0.380368	1.61851	0.897772	0.959769
62	GSE26682.GPL96_eset	CMS2	-0.849616	-0.544043	0.608338	0.501025
63	GSE26682.GPL96_eset	CMS3	-0.240713	0.770689	0.481836	0.694566
64	GSE26682.GPL96_eset	CMS4	1.01618	-0.618378	0.834104	0.578447
65	GSE26682.GPL96_eset	not labeled	0.108195	0.316471	0.695121	0.855474
66	GSE33113_eset	CMS1	0.0303281	1.25005	0.719641	0.512908
67	GSE33113_eset	CMS2	-0.685342	-0.759065	0.649437	0.458272
68	GSE33113_eset	CMS3	-0.579587	0.487282	0.69047	0.461537
69	GSE33113_eset	CMS4	1.15693	-0.775897	0.806338	0.834213
70	GSE33113_eset	not labeled	0.353181	0.288184	1.0407	0.704607
71	GSE39582_eset	CMS1	0.265123	1.49011	0.7979	0.555155
72	GSE39582_eset	CMS2	-0.669467	-0.647289	0.522521	0.471905
73	GSE39582_eset	CMS3	-0.453988	0.610062	0.663589	0.574833
74	GSE39582_eset	CMS4	1.14939	-0.589173	0.837138	0.69019
75	GSE39582_eset	not labeled	-0.0579586	0.0453926	0.775089	0.863893
76	NHS.HPFS_eset	CMS1	0.222256	1.59441	0.670074	0.596262
77	NHS.HPFS_eset	CMS2	-0.397355	-0.779541	0.652542	0.512766
78	NHS.HPFS_eset	CMS3	-0.43192	0.631408	0.905314	0.702394
79	NHS.HPFS_eset	CMS4	0.918695	-0.638323	0.70942	0.690869
80	NHS.HPFS_eset	not labeled	-0.11003	-0.018311	1.08933	0.781701
81	TCGA.COAD_eset	CMS1	0.583497	1.53795	0.833646	0.588054
82	TCGA.COAD_eset	CMS2	-0.705332	-0.628704	0.711711	0.526188
83	TCGA.COAD_eset	CMS3	-0.205461	0.301191	0.503842	0.564496
84	TCGA.COAD_eset	CMS4	0.822695	-0.591957	0.935025	0.567925
85	TCGA.COAD_eset	not labeled	-0.125847	-0.207853	0.779791	0.711094
86	TCGA.RNASeqV2_eset	CMS1	-0.17979	1.32581	0.727824	0.515295
87	TCGA.RNASeqV2_eset	CMS2	-0.748672	-0.578395	0.724727	0.579439
88	TCGA.RNASeqV2_eset	CMS3	-0.433578	0.760229	0.664355	0.655296
89	TCGA.RNASeqV2_eset	CMS4	1.00375	-0.776981	0.655055	0.577351
90	TCGA.RNASeqV2_eset	not labeled	0.20278	0.203066	0.737647	0.809053

## Sheet: Sup.Fig.7b
	X	AIC.full	AIC.disc	AIC.cont	Variable	Model	log10_pvalue
1	GSE12225.GPL3676_eset	NA	NA	NA	MSI status	RAV	NA
2	GSE12945_eset	NA	NA	NA	MSI status	RAV	NA
3	GSE13067_eset	NA	NA	NA	MSI status	RAV	NA
4	GSE13294_eset	105.207	139.41	112.085	MSI status	RAV	0.00496231
5	GSE14095_eset	NA	NA	NA	MSI status	RAV	NA
6	GSE14333_eset	NA	NA	NA	MSI status	RAV	NA
7	GSE17536_eset	NA	NA	NA	MSI status	RAV	NA
8	GSE17538.GPL570_eset	NA	NA	NA	MSI status	RAV	NA
9	GSE2109_eset	NA	NA	NA	MSI status	RAV	NA
10	GSE21510_eset	NA	NA	NA	MSI status	RAV	NA
11	GSE21815_eset	NA	NA	NA	MSI status	RAV	NA
12	GSE26682.GPL570_eset	64.6108	77.5915	67.0202	MSI status	RAV	0.0340679
13	GSE26682.GPL96_eset	84.9469	91.8441	79.8107	MSI status	RAV	0.580885
14	GSE33113_eset	NA	NA	NA	MSI status	RAV	NA
15	GSE39582_eset	191.066	223.81	217.1	MSI status	RAV	7.33311e-07
16	TCGA.COAD_eset	NA	NA	NA	MSI status	RAV	NA
17	TCGA.RNASeqV2_eset	83.279	129.886	79.6493	MSI status	RAV	0.358202
18	NHS.HPFS_eset	469.078	532.03	481.242	MSI status	RAV	0.000463421
19	GSE12225.GPL3676_eset	NA	NA	NA	tumor location	RAV	NA
20	GSE12945_eset	72.4847	69.555	66.6237	tumor location	RAV	0.710207
21	GSE13067_eset	NA	NA	NA	tumor location	RAV	NA
22	GSE13294_eset	NA	NA	NA	tumor location	RAV	NA
23	GSE14095_eset	NA	NA	NA	tumor location	RAV	NA
24	GSE14333_eset	188.047	188.082	186.603	tumor location	RAV	0.161339
25	GSE17536_eset	NA	NA	NA	tumor location	RAV	NA
26	GSE17538.GPL570_eset	NA	NA	NA	tumor location	RAV	NA
27	GSE2109_eset	NA	NA	NA	tumor location	RAV	NA
28	GSE21510_eset	NA	NA	NA	tumor location	RAV	NA
29	GSE21815_eset	NA	NA	NA	tumor location	RAV	NA
30	GSE26682.GPL570_eset	NA	NA	NA	tumor location	RAV	NA
31	GSE26682.GPL96_eset	NA	NA	NA	tumor location	RAV	NA
32	GSE33113_eset	NA	NA	NA	tumor location	RAV	NA
33	GSE39582_eset	671.786	690.644	668.786	tumor location	RAV	0.287321
34	TCGA.COAD_eset	129.073	125.463	141.55	tumor location	RAV	0.00040188
35	TCGA.RNASeqV2_eset	207.907	212.264	202.293	tumor location	RAV	0.665294
36	NHS.HPFS_eset	916.837	929.402	932.042	tumor location	RAV	0.00011519
37	GSE12225.GPL3676_eset	NA	NA	NA	grade	RAV	NA
38	GSE12945_eset	92.3299	93.3162	88.8493	grade	RAV	0.340252
39	GSE13067_eset	NA	NA	NA	grade	RAV	NA
40	GSE13294_eset	NA	NA	NA	grade	RAV	NA
41	GSE14095_eset	NA	NA	NA	grade	RAV	NA
42	GSE14333_eset	NA	NA	NA	grade	RAV	NA
43	GSE17536_eset	146.22	144.909	140.176	grade	RAV	0.743927
44	GSE17538.GPL570_eset	30.9976	27.7899	26.8313	grade	RAV	0.428976
45	GSE2109_eset	361.238	362.242	359.025	grade	RAV	0.215624
46	GSE21510_eset	NA	NA	NA	grade	RAV	NA
47	GSE21815_eset	NA	NA	NA	grade	RAV	NA
48	GSE26682.GPL570_eset	NA	NA	NA	grade	RAV	NA
49	GSE26682.GPL96_eset	NA	NA	NA	grade	RAV	NA
50	GSE33113_eset	NA	NA	NA	grade	RAV	NA
51	GSE39582_eset	NA	NA	NA	grade	RAV	NA
52	TCGA.COAD_eset	NA	NA	NA	grade	RAV	NA
53	TCGA.RNASeqV2_eset	NA	NA	NA	grade	RAV	NA
54	NHS.HPFS_eset	447.976	457.484	451.949	grade	RAV	0.0175556
55	GSE12225.GPL3676_eset	47.3703	45.4386	48.1841	stage	RAV	0.0659259
56	GSE12945_eset	92.1193	92.1038	88.6229	stage	RAV	0.342112
57	GSE13067_eset	NA	NA	NA	stage	RAV	NA
58	GSE13294_eset	NA	NA	NA	stage	RAV	NA
59	GSE14095_eset	NA	NA	NA	stage	RAV	NA
60	GSE14333_eset	124.048	121.912	121.232	stage	RAV	0.268951
61	GSE17536_eset	107.853	117.172	119.56	stage	RAV	0.000570488
62	GSE17538.GPL570_eset	40.8219	38.0928	35.822	stage	RAV	0.557814
63	GSE2109_eset	465.028	467.927	459.965	stage	RAV	0.568412
64	GSE21510_eset	77.329	76.8173	81.7292	stage	RAV	0.0146108
65	GSE21815_eset	185.555	184.722	181.491	stage	RAV	0.414737
66	GSE26682.GPL570_eset	NA	NA	NA	stage	RAV	NA
67	GSE26682.GPL96_eset	NA	NA	NA	stage	RAV	NA
68	GSE33113_eset	NA	NA	NA	stage	RAV	NA
69	GSE39582_eset	227.281	229.43	223.358	stage	RAV	0.395769
70	TCGA.COAD_eset	173.081	173.123	169.704	stage	RAV	0.328203
71	TCGA.RNASeqV2_eset	250.971	251.039	250.441	stage	RAV	0.113042
72	NHS.HPFS_eset	531.604	527.685	533.09	stage	RAV	0.0500326
73	GSE12225.GPL3676_eset	NA	NA	NA	MSI status	CMS	NA
74	GSE12945_eset	NA	NA	NA	MSI status	CMS	NA
75	GSE13067_eset	NA	NA	NA	MSI status	CMS	NA
76	GSE13294_eset	105.207	139.41	112.085	MSI status	CMS	5.06196e-09
77	GSE14095_eset	NA	NA	NA	MSI status	CMS	NA
78	GSE14333_eset	NA	NA	NA	MSI status	CMS	NA
79	GSE17536_eset	NA	NA	NA	MSI status	CMS	NA
80	GSE17538.GPL570_eset	NA	NA	NA	MSI status	CMS	NA
81	GSE2109_eset	NA	NA	NA	MSI status	CMS	NA
82	GSE21510_eset	NA	NA	NA	MSI status	CMS	NA
83	GSE21815_eset	NA	NA	NA	MSI status	CMS	NA
84	GSE26682.GPL570_eset	64.6108	77.5915	67.0202	MSI status	CMS	0.000205439
85	GSE26682.GPL96_eset	84.9469	91.8441	79.8107	MSI status	CMS	0.0043025
86	GSE33113_eset	NA	NA	NA	MSI status	CMS	NA
87	GSE39582_eset	191.066	223.81	217.1	MSI status	CMS	1.05007e-08
88	TCGA.COAD_eset	NA	NA	NA	MSI status	CMS	NA
89	TCGA.RNASeqV2_eset	83.279	129.886	79.6493	MSI status	CMS	1.02537e-11
90	NHS.HPFS_eset	469.078	532.03	481.242	MSI status	CMS	2.89409e-15
91	GSE12225.GPL3676_eset	NA	NA	NA	tumor location	CMS	NA
92	GSE12945_eset	72.4847	69.555	66.6237	tumor location	CMS	0.58558
93	GSE13067_eset	NA	NA	NA	tumor location	CMS	NA
94	GSE13294_eset	NA	NA	NA	tumor location	CMS	NA
95	GSE14095_eset	NA	NA	NA	tumor location	CMS	NA
96	GSE14333_eset	188.047	188.082	186.603	tumor location	CMS	0.133015
97	GSE17536_eset	NA	NA	NA	tumor location	CMS	NA
98	GSE17538.GPL570_eset	NA	NA	NA	tumor location	CMS	NA
99	GSE2109_eset	NA	NA	NA	tumor location	CMS	NA
100	GSE21510_eset	NA	NA	NA	tumor location	CMS	NA
101	GSE21815_eset	NA	NA	NA	tumor location	CMS	NA
102	GSE26682.GPL570_eset	NA	NA	NA	tumor location	CMS	NA
103	GSE26682.GPL96_eset	NA	NA	NA	tumor location	CMS	NA
104	GSE33113_eset	NA	NA	NA	tumor location	CMS	NA
105	GSE39582_eset	671.786	690.644	668.786	tumor location	CMS	1.08737e-05
106	TCGA.COAD_eset	129.073	125.463	141.55	tumor location	CMS	0.822837
107	TCGA.RNASeqV2_eset	207.907	212.264	202.293	tumor location	CMS	0.015326
108	NHS.HPFS_eset	916.837	929.402	932.042	tumor location	CMS	0.000252889
109	GSE12225.GPL3676_eset	NA	NA	NA	grade	CMS	NA
110	GSE12945_eset	92.3299	93.3162	88.8493	grade	CMS	0.0826481
111	GSE13067_eset	NA	NA	NA	grade	CMS	NA
112	GSE13294_eset	NA	NA	NA	grade	CMS	NA
113	GSE14095_eset	NA	NA	NA	grade	CMS	NA
114	GSE14333_eset	NA	NA	NA	grade	CMS	NA
115	GSE17536_eset	146.22	144.909	140.176	grade	CMS	0.26076
116	GSE17538.GPL570_eset	30.9976	27.7899	26.8313	grade	CMS	0.67289
117	GSE2109_eset	361.238	362.242	359.025	grade	CMS	0.0819499
118	GSE21510_eset	NA	NA	NA	grade	CMS	NA
119	GSE21815_eset	NA	NA	NA	grade	CMS	NA
120	GSE26682.GPL570_eset	NA	NA	NA	grade	CMS	NA
121	GSE26682.GPL96_eset	NA	NA	NA	grade	CMS	NA
122	GSE33113_eset	NA	NA	NA	grade	CMS	NA
123	GSE39582_eset	NA	NA	NA	grade	CMS	NA
124	TCGA.COAD_eset	NA	NA	NA	grade	CMS	NA
125	TCGA.RNASeqV2_eset	NA	NA	NA	grade	CMS	NA
126	NHS.HPFS_eset	447.976	457.484	451.949	grade	CMS	0.00116611
127	GSE12225.GPL3676_eset	47.3703	45.4386	48.1841	stage	CMS	0.355527
128	GSE12945_eset	92.1193	92.1038	88.6229	stage	CMS	0.136385
129	GSE13067_eset	NA	NA	NA	stage	CMS	NA
130	GSE13294_eset	NA	NA	NA	stage	CMS	NA
131	GSE14095_eset	NA	NA	NA	stage	CMS	NA
132	GSE14333_eset	124.048	121.912	121.232	stage	CMS	0.393724
133	GSE17536_eset	107.853	117.172	119.56	stage	CMS	0.00128132
134	GSE17538.GPL570_eset	40.8219	38.0928	35.822	stage	CMS	0.529705
135	GSE2109_eset	465.028	467.927	459.965	stage	CMS	0.0317606
136	GSE21510_eset	77.329	76.8173	81.7292	stage	CMS	0.174793
137	GSE21815_eset	185.555	184.722	181.491	stage	CMS	0.205276
138	GSE26682.GPL570_eset	NA	NA	NA	stage	CMS	NA
139	GSE26682.GPL96_eset	NA	NA	NA	stage	CMS	NA
140	GSE33113_eset	NA	NA	NA	stage	CMS	NA
141	GSE39582_eset	227.281	229.43	223.358	stage	CMS	0.0462145
142	TCGA.COAD_eset	173.081	173.123	169.704	stage	CMS	0.13251
143	TCGA.RNASeqV2_eset	250.971	251.039	250.441	stage	CMS	0.130767
144	NHS.HPFS_eset	531.604	527.685	533.09	stage	CMS	0.960514

## Sheet: Sup.Fig.7c
	X	AIC.full	AIC.disc	AIC.cont	Variable	Model	log10_pvalue
1	GSE12225.GPL3676_eset	NA	NA	NA	MSI status	RAV	NA
2	GSE12945_eset	NA	NA	NA	MSI status	RAV	NA
3	GSE13067_eset	NA	NA	NA	MSI status	RAV	NA
4	GSE13294_eset	107.3	104.192	112.085	MSI status	RAV	0.0123753
5	GSE14095_eset	NA	NA	NA	MSI status	RAV	NA
6	GSE14333_eset	NA	NA	NA	MSI status	RAV	NA
7	GSE17536_eset	NA	NA	NA	MSI status	RAV	NA
8	GSE17538.GPL570_eset	NA	NA	NA	MSI status	RAV	NA
9	GSE2109_eset	NA	NA	NA	MSI status	RAV	NA
10	GSE21510_eset	NA	NA	NA	MSI status	RAV	NA
11	GSE21815_eset	NA	NA	NA	MSI status	RAV	NA
12	GSE26682.GPL570_eset	58.4908	55.5318	67.0202	MSI status	RAV	0.00190226
13	GSE26682.GPL96_eset	79.5921	76.102	79.8107	MSI status	RAV	0.121325
14	GSE33113_eset	NA	NA	NA	MSI status	RAV	NA
15	GSE39582_eset	206.08	210.006	217.1	MSI status	RAV	0.000547495
16	TCGA.COAD_eset	NA	NA	NA	MSI status	RAV	NA
17	TCGA.RNASeqV2_eset	77.7045	78.9746	79.6493	MSI status	RAV	0.0511801
18	NHS.HPFS_eset	470.849	475.189	481.242	MSI status	RAV	0.000749209
19	GSE12225.GPL3676_eset	NA	NA	NA	tumor location	RAV	NA
20	GSE12945_eset	64.4718	61.4992	66.6237	tumor location	RAV	0.046147
21	GSE13067_eset	NA	NA	NA	tumor location	RAV	NA
22	GSE13294_eset	NA	NA	NA	tumor location	RAV	NA
23	GSE14095_eset	NA	NA	NA	tumor location	RAV	NA
24	GSE14333_eset	186.517	182.644	186.603	tumor location	RAV	0.129691
25	GSE17536_eset	NA	NA	NA	tumor location	RAV	NA
26	GSE17538.GPL570_eset	NA	NA	NA	tumor location	RAV	NA
27	GSE2109_eset	NA	NA	NA	tumor location	RAV	NA
28	GSE21510_eset	NA	NA	NA	tumor location	RAV	NA
29	GSE21815_eset	NA	NA	NA	tumor location	RAV	NA
30	GSE26682.GPL570_eset	NA	NA	NA	tumor location	RAV	NA
31	GSE26682.GPL96_eset	NA	NA	NA	tumor location	RAV	NA
32	GSE33113_eset	NA	NA	NA	tumor location	RAV	NA
33	GSE39582_eset	623.688	636.41	668.786	tumor location	RAV	2.18046e-11
34	TCGA.COAD_eset	137.91	135.721	141.55	tumor location	RAV	0.0219281
35	TCGA.RNASeqV2_eset	196.606	197.014	202.293	tumor location	RAV	0.00787891
36	NHS.HPFS_eset	915.628	917.663	932.042	tumor location	RAV	3.6909e-05
37	GSE12225.GPL3676_eset	NA	NA	NA	grade	RAV	NA
38	GSE12945_eset	88.7782	90.4146	88.8493	grade	RAV	0.130611
39	GSE13067_eset	NA	NA	NA	grade	RAV	NA
40	GSE13294_eset	NA	NA	NA	grade	RAV	NA
41	GSE14095_eset	NA	NA	NA	grade	RAV	NA
42	GSE14333_eset	NA	NA	NA	grade	RAV	NA
43	GSE17536_eset	136.914	139.782	140.176	grade	RAV	0.0264942
44	GSE17538.GPL570_eset	29.8343	28.3831	26.8313	grade	RAV	0.607441
45	GSE2109_eset	353.399	355.016	359.025	grade	RAV	0.00811947
46	GSE21510_eset	NA	NA	NA	grade	RAV	NA
47	GSE21815_eset	NA	NA	NA	grade	RAV	NA
48	GSE26682.GPL570_eset	NA	NA	NA	grade	RAV	NA
49	GSE26682.GPL96_eset	NA	NA	NA	grade	RAV	NA
50	GSE33113_eset	NA	NA	NA	grade	RAV	NA
51	GSE39582_eset	NA	NA	NA	grade	RAV	NA
52	TCGA.COAD_eset	NA	NA	NA	grade	RAV	NA
53	TCGA.RNASeqV2_eset	NA	NA	NA	grade	RAV	NA
54	NHS.HPFS_eset	442.12	450.44	451.949	grade	RAV	0.000993247
55	GSE12225.GPL3676_eset	42.8664	40.5232	48.1841	stage	RAV	0.00947745
56	GSE12945_eset	90.8908	89.4865	88.6229	stage	RAV	0.4206
57	GSE13067_eset	NA	NA	NA	stage	RAV	NA
58	GSE13294_eset	NA	NA	NA	stage	RAV	NA
59	GSE14095_eset	NA	NA	NA	stage	RAV	NA
60	GSE14333_eset	108.442	119.179	121.232	stage	RAV	0.000226074
61	GSE17536_eset	115.671	117.416	119.56	stage	RAV	0.0193681
62	GSE17538.GPL570_eset	36.6864	34.4128	35.822	stage	RAV	0.208502
63	GSE2109_eset	461.277	459.927	459.965	stage	RAV	0.260796
64	GSE21510_eset	80.2716	81.727	81.7292	stage	RAV	0.0652968
65	GSE21815_eset	175.242	181.217	181.491	stage	RAV	0.00595007
66	GSE26682.GPL570_eset	NA	NA	NA	stage	RAV	NA
67	GSE26682.GPL96_eset	NA	NA	NA	stage	RAV	NA
68	GSE33113_eset	NA	NA	NA	stage	RAV	NA
69	GSE39582_eset	215.526	219.493	223.358	stage	RAV	0.00269653
70	TCGA.COAD_eset	166.203	171.083	169.704	stage	RAV	0.0234989
71	TCGA.RNASeqV2_eset	253.79	249.791	250.441	stage	RAV	0.722168
72	NHS.HPFS_eset	534.625	530.855	533.09	stage	RAV	0.291601
73	GSE12225.GPL3676_eset	NA	NA	NA	MSI status	PCSS	NA
74	GSE12945_eset	NA	NA	NA	MSI status	PCSS	NA
75	GSE13067_eset	NA	NA	NA	MSI status	PCSS	NA
76	GSE13294_eset	107.3	104.192	112.085	MSI status	PCSS	0.640232
77	GSE14095_eset	NA	NA	NA	MSI status	PCSS	NA
78	GSE14333_eset	NA	NA	NA	MSI status	PCSS	NA
79	GSE17536_eset	NA	NA	NA	MSI status	PCSS	NA
80	GSE17538.GPL570_eset	NA	NA	NA	MSI status	PCSS	NA
81	GSE2109_eset	NA	NA	NA	MSI status	PCSS	NA
82	GSE21510_eset	NA	NA	NA	MSI status	PCSS	NA
83	GSE21815_eset	NA	NA	NA	MSI status	PCSS	NA
84	GSE26682.GPL570_eset	58.4908	55.5318	67.0202	MSI status	PCSS	0.594202
85	GSE26682.GPL96_eset	79.5921	76.102	79.8107	MSI status	PCSS	0.774956
86	GSE33113_eset	NA	NA	NA	MSI status	PCSS	NA
87	GSE39582_eset	206.08	210.006	217.1	MSI status	PCSS	0.0190046
88	TCGA.COAD_eset	NA	NA	NA	MSI status	PCSS	NA
89	TCGA.RNASeqV2_eset	77.7045	78.9746	79.6493	MSI status	PCSS	0.0717164
90	NHS.HPFS_eset	470.849	475.189	481.242	MSI status	PCSS	0.0154558
91	GSE12225.GPL3676_eset	NA	NA	NA	tumor location	PCSS	NA
92	GSE12945_eset	64.4718	61.4992	66.6237	tumor location	PCSS	0.5983
93	GSE13067_eset	NA	NA	NA	tumor location	PCSS	NA
94	GSE13294_eset	NA	NA	NA	tumor location	PCSS	NA
95	GSE14095_eset	NA	NA	NA	tumor location	PCSS	NA
96	GSE14333_eset	186.517	182.644	186.603	tumor location	PCSS	0.938495
97	GSE17536_eset	NA	NA	NA	tumor location	PCSS	NA
98	GSE17538.GPL570_eset	NA	NA	NA	tumor location	PCSS	NA
99	GSE2109_eset	NA	NA	NA	tumor location	PCSS	NA
100	GSE21510_eset	NA	NA	NA	tumor location	PCSS	NA
101	GSE21815_eset	NA	NA	NA	tumor location	PCSS	NA
102	GSE26682.GPL570_eset	NA	NA	NA	tumor location	PCSS	NA
103	GSE26682.GPL96_eset	NA	NA	NA	tumor location	PCSS	NA
104	GSE33113_eset	NA	NA	NA	tumor location	PCSS	NA
105	GSE39582_eset	623.688	636.41	668.786	tumor location	PCSS	0.000233845
106	TCGA.COAD_eset	137.91	135.721	141.55	tumor location	PCSS	0.404369
107	TCGA.RNASeqV2_eset	196.606	197.014	202.293	tumor location	PCSS	0.110351
108	NHS.HPFS_eset	915.628	917.663	932.042	tumor location	PCSS	0.0489411
109	GSE12225.GPL3676_eset	NA	NA	NA	grade	PCSS	NA
110	GSE12945_eset	88.7782	90.4146	88.8493	grade	PCSS	0.0597132
111	GSE13067_eset	NA	NA	NA	grade	PCSS	NA
112	GSE13294_eset	NA	NA	NA	grade	PCSS	NA
113	GSE14095_eset	NA	NA	NA	grade	PCSS	NA
114	GSE14333_eset	NA	NA	NA	grade	PCSS	NA
115	GSE17536_eset	136.914	139.782	140.176	grade	PCSS	0.032264
116	GSE17538.GPL570_eset	29.8343	28.3831	26.8313	grade	PCSS	0.279607
117	GSE2109_eset	353.399	355.016	359.025	grade	PCSS	0.0602881
118	GSE21510_eset	NA	NA	NA	grade	PCSS	NA
119	GSE21815_eset	NA	NA	NA	grade	PCSS	NA
120	GSE26682.GPL570_eset	NA	NA	NA	grade	PCSS	NA
121	GSE26682.GPL96_eset	NA	NA	NA	grade	PCSS	NA
122	GSE33113_eset	NA	NA	NA	grade	PCSS	NA
123	GSE39582_eset	NA	NA	NA	grade	PCSS	NA
124	TCGA.COAD_eset	NA	NA	NA	grade	PCSS	NA
125	TCGA.RNASeqV2_eset	NA	NA	NA	grade	PCSS	NA
126	NHS.HPFS_eset	442.12	450.44	451.949	grade	PCSS	0.00211169
127	GSE12225.GPL3676_eset	42.8664	40.5232	48.1841	stage	PCSS	0.436745
128	GSE12945_eset	90.8908	89.4865	88.6229	stage	PCSS	0.273111
129	GSE13067_eset	NA	NA	NA	stage	PCSS	NA
130	GSE13294_eset	NA	NA	NA	stage	PCSS	NA
131	GSE14095_eset	NA	NA	NA	stage	PCSS	NA
132	GSE14333_eset	108.442	119.179	121.232	stage	PCSS	0.000631036
133	GSE17536_eset	115.671	117.416	119.56	stage	PCSS	0.0565726
134	GSE17538.GPL570_eset	36.6864	34.4128	35.822	stage	PCSS	0.421797
135	GSE2109_eset	461.277	459.927	459.965	stage	PCSS	0.265797
136	GSE21510_eset	80.2716	81.727	81.7292	stage	PCSS	0.0653695
137	GSE21815_eset	175.242	181.217	181.491	stage	PCSS	0.00682402
138	GSE26682.GPL570_eset	NA	NA	NA	stage	PCSS	NA
139	GSE26682.GPL96_eset	NA	NA	NA	stage	PCSS	NA
140	GSE33113_eset	NA	NA	NA	stage	PCSS	NA
141	GSE39582_eset	215.526	219.493	223.358	stage	PCSS	0.0186197
142	TCGA.COAD_eset	166.203	171.083	169.704	stage	PCSS	0.0117956
143	TCGA.RNASeqV2_eset	253.79	249.791	250.441	stage	PCSS	0.999175
144	NHS.HPFS_eset	534.625	530.855	533.09	stage	PCSS	0.891456

## Sheet: Sup.Fig.7d
	study	CMS_label	mean_RAV832	mean_RAV188	sd_RAV832	sd_RAV188
1	GSE12225.GPL3676_eset	CMS1	0.516525	-0.561294	0.791621	0.382795
2	GSE12225.GPL3676_eset	CMS2	-0.221908	-0.768468	1.02588	0.781718
3	GSE12225.GPL3676_eset	CMS3	-0.949282	-0.952743	0.748564	0.37985
4	GSE12225.GPL3676_eset	CMS4	0.497096	0.990235	0.841411	0.65267
5	GSE12225.GPL3676_eset	not labeled	0.135376	0.364726	0.972146	0.719607
6	GSE12945_eset	CMS1	0.492703	0.320536	0.394467	0.711486
7	GSE12945_eset	CMS2	0.379803	-0.25913	0.429673	0.492806
8	GSE12945_eset	CMS3	-0.772756	-0.882688	1.31608	0.909589
9	GSE12945_eset	CMS4	0.0391961	1.72327	1.57268	1.04585
10	GSE12945_eset	not labeled	-0.0925563	0.366176	0.875553	0.666488
11	GSE13067_eset	CMS1	0.544458	0.237426	0.757739	0.518745
12	GSE13067_eset	CMS2	0.182355	-0.582734	0.543886	0.407084
13	GSE13067_eset	CMS3	-1.15003	-0.808201	0.113482	0.636219
14	GSE13067_eset	CMS4	-0.236733	1.16208	1.48024	1.34161
15	GSE13067_eset	not labeled	-0.358202	0.0678745	1.51338	0.525465
16	GSE13294_eset	CMS1	0.29936	0.458447	0.802626	0.90611
17	GSE13294_eset	CMS2	0.223425	-0.583185	0.665539	0.525911
18	GSE13294_eset	CMS3	-0.720478	-0.784781	0.933774	0.821765
19	GSE13294_eset	CMS4	-0.0980499	1.08439	1.41346	0.762099
20	GSE13294_eset	not labeled	-0.12466	-0.250327	0.990652	0.453945
21	GSE14095_eset	CMS1	0.335128	-0.0616955	0.808737	0.734204
22	GSE14095_eset	CMS2	0.264607	-0.357056	0.643489	0.772751
23	GSE14095_eset	CMS3	-1.15669	-0.625654	1.09818	0.868659
24	GSE14095_eset	CMS4	0.41194	1.08185	0.849082	0.842224
25	GSE14095_eset	not labeled	-0.302168	0.000453343	0.772607	0.76101
26	GSE14333_eset	CMS1	0.544089	0.229932	0.649373	0.63847
27	GSE14333_eset	CMS2	0.231981	-0.661434	0.580405	0.556906
28	GSE14333_eset	CMS3	-0.78072	-0.737041	0.900584	0.70439
29	GSE14333_eset	CMS4	0.135532	1.04855	0.97867	0.865183
30	GSE14333_eset	not labeled	-0.230078	-0.0253498	1.47035	0.60987
31	GSE17536_eset	CMS1	0.600628	0.465094	0.865121	0.723418
32	GSE17536_eset	CMS2	0.0738454	-0.605752	0.814843	0.548635
33	GSE17536_eset	CMS3	-0.857151	-0.602188	0.877042	0.692222
34	GSE17536_eset	CMS4	0.120201	1.08808	1.02418	1.00044
35	GSE17536_eset	not labeled	-0.134331	-0.128108	1.05048	0.657123
36	GSE17538.GPL570_eset	CMS1	0.595465	0.230191	0.624899	0.625543
37	GSE17538.GPL570_eset	CMS2	0.128437	-0.58539	0.425623	0.531423
38	GSE17538.GPL570_eset	CMS3	-0.815827	-0.845185	1.19063	0.663324
39	GSE17538.GPL570_eset	CMS4	-0.0718476	1.05193	1.22283	0.898716
40	GSE17538.GPL570_eset	not labeled	0.505229	0.21242	0.817737	0.440688
41	GSE2109_eset	CMS1	0.497979	0.289635	0.552876	0.652274
42	GSE2109_eset	CMS2	0.265056	-0.597543	0.712797	0.552831
43	GSE2109_eset	CMS3	-1.12814	-0.738882	0.961387	0.622764
44	GSE2109_eset	CMS4	0.382143	1.09044	0.754368	0.797646
45	GSE2109_eset	not labeled	-0.0108109	-0.0331775	1.01356	0.766133
46	GSE21510_eset	CMS1	0.395768	0.451226	0.313563	0.449733
47	GSE21510_eset	CMS2	0.491266	0.0835713	0.26659	0.393981
48	GSE21510_eset	CMS3	0.204736	-0.104196	0.276803	0.47775
49	GSE21510_eset	CMS4	0.566308	0.704658	0.247168	0.398273
50	GSE21510_eset	not labeled	0.383767	0.459589	0.279388	0.344182
51	GSE21815_eset	CMS1	0.278299	0.294858	0.52886	0.720483
52	GSE21815_eset	CMS2	0.312033	-0.26273	0.392553	0.636134
53	GSE21815_eset	CMS3	-0.655348	-0.605565	0.822683	0.605334
54	GSE21815_eset	CMS4	0.535595	1.29662	0.595526	1.03729
55	GSE21815_eset	not labeled	0.226481	0.174836	0.621965	0.878628
56	GSE26682.GPL570_eset	CMS1	0.361391	0.413374	0.718324	0.828013
57	GSE26682.GPL570_eset	CMS2	0.314852	-0.416243	0.609023	0.540961
58	GSE26682.GPL570_eset	CMS3	-1.17133	-0.860275	1.05474	0.822613
59	GSE26682.GPL570_eset	CMS4	0.434839	1.02074	0.622478	0.708788
60	GSE26682.GPL570_eset	not labeled	0.0086838	0.0148126	1.03654	0.815803
61	GSE26682.GPL96_eset	CMS1	0.820824	0.621736	0.796794	0.858303
62	GSE26682.GPL96_eset	CMS2	0.0536636	-0.663819	0.852981	0.6986
63	GSE26682.GPL96_eset	CMS3	-0.814042	-0.548646	1.05695	0.671799
64	GSE26682.GPL96_eset	CMS4	0.00713467	0.923775	0.855682	0.779464
65	GSE26682.GPL96_eset	not labeled	0.157896	0.0372304	1.05818	0.830451
66	GSE33113_eset	CMS1	0.529256	0.40205	0.581568	0.634581
67	GSE33113_eset	CMS2	0.181981	-0.516099	0.450141	0.501225
68	GSE33113_eset	CMS3	-0.400902	-0.736948	0.410191	0.653783
69	GSE33113_eset	CMS4	0.434523	1.20621	0.595868	0.840187
70	GSE33113_eset	not labeled	0.016554	0.21089	0.639178	0.957295
71	GSE39582_eset	CMS1	0.279364	0.320367	0.856504	0.753199
72	GSE39582_eset	CMS2	0.227917	-0.452355	0.655804	0.475365
73	GSE39582_eset	CMS3	-0.926683	-0.87644	0.9722	0.568321
74	GSE39582_eset	CMS4	0.204549	1.12947	1.06679	0.889254
75	GSE39582_eset	not labeled	0.105539	-0.00347269	1.06259	0.828561
76	NHS.HPFS_eset	CMS1	0.41857	0.322801	0.936099	0.729828
77	NHS.HPFS_eset	CMS2	-0.0486365	-0.721466	0.7714	0.652852
78	NHS.HPFS_eset	CMS3	-1.02627	-0.979783	1.05565	0.871146
79	NHS.HPFS_eset	CMS4	0.00183008	1.24334	0.974247	0.778646
80	NHS.HPFS_eset	not labeled	0.125101	0.00617426	0.959368	0.765295
81	TCGA.COAD_eset	CMS1	0.190373	0.64287	0.709752	0.977884
82	TCGA.COAD_eset	CMS2	0.164482	-0.49577	0.548119	0.548837
83	TCGA.COAD_eset	CMS3	-0.270497	-0.516915	0.530314	0.729433
84	TCGA.COAD_eset	CMS4	0.193992	0.928612	0.560911	0.933283
85	TCGA.COAD_eset	not labeled	0.303001	0.0342588	0.750937	1.00151
86	TCGA.RNASeqV2_eset	CMS1	0.493575	0.00608277	0.40976	0.745138
87	TCGA.RNASeqV2_eset	CMS2	0.395939	-0.574174	0.500064	0.64156
88	TCGA.RNASeqV2_eset	CMS3	-0.362774	-0.728212	0.748805	0.655199
89	TCGA.RNASeqV2_eset	CMS4	0.244874	1.1304	0.449241	0.691406
90	TCGA.RNASeqV2_eset	not labeled	0.0922013	0.280783	0.350721	0.773756

## Sheet: Sup.Fig.7e
	X	AIC.full	AIC.disc	AIC.cont	Variable	Model	log10_pvalue
1	GSE12225.GPL3676_eset	NA	NA	NA	MSI status	RAV	NA
2	GSE12945_eset	NA	NA	NA	MSI status	RAV	NA
3	GSE13067_eset	NA	NA	NA	MSI status	RAV	NA
4	GSE13294_eset	138.172	139.41	209.79	MSI status	RAV	2.09875e-16
5	GSE14095_eset	NA	NA	NA	MSI status	RAV	NA
6	GSE14333_eset	NA	NA	NA	MSI status	RAV	NA
7	GSE17536_eset	NA	NA	NA	MSI status	RAV	NA
8	GSE17538.GPL570_eset	NA	NA	NA	MSI status	RAV	NA
9	GSE2109_eset	NA	NA	NA	MSI status	RAV	NA
10	GSE21510_eset	NA	NA	NA	MSI status	RAV	NA
11	GSE21815_eset	NA	NA	NA	MSI status	RAV	NA
12	GSE26682.GPL570_eset	79.9527	77.5915	117.852	MSI status	RAV	2.58511e-09
13	GSE26682.GPL96_eset	87.7676	91.8441	101.312	MSI status	RAV	0.000246893
14	GSE33113_eset	NA	NA	NA	MSI status	RAV	NA
15	GSE39582_eset	224.993	223.81	426.865	MSI status	RAV	2.83008e-44
16	TCGA.COAD_eset	NA	NA	NA	MSI status	RAV	NA
17	TCGA.RNASeqV2_eset	133.503	129.886	195.994	MSI status	RAV	1.78774e-14
18	NHS.HPFS_eset	535.564	532.03	641.144	MSI status	RAV	1.25357e-23
19	GSE12225.GPL3676_eset	NA	NA	NA	tumor location	RAV	NA
20	GSE12945_eset	71.9087	69.555	67.165	tumor location	RAV	0.515891
21	GSE13067_eset	NA	NA	NA	tumor location	RAV	NA
22	GSE13294_eset	NA	NA	NA	tumor location	RAV	NA
23	GSE14095_eset	NA	NA	NA	tumor location	RAV	NA
24	GSE14333_eset	190.65	188.082	207.29	tumor location	RAV	5.94384e-05
25	GSE17536_eset	NA	NA	NA	tumor location	RAV	NA
26	GSE17538.GPL570_eset	NA	NA	NA	tumor location	RAV	NA
27	GSE2109_eset	NA	NA	NA	tumor location	RAV	NA
28	GSE21510_eset	NA	NA	NA	tumor location	RAV	NA
29	GSE21815_eset	NA	NA	NA	tumor location	RAV	NA
30	GSE26682.GPL570_eset	NA	NA	NA	tumor location	RAV	NA
31	GSE26682.GPL96_eset	NA	NA	NA	tumor location	RAV	NA
32	GSE33113_eset	NA	NA	NA	tumor location	RAV	NA
33	GSE39582_eset	684.288	690.644	754.93	tumor location	RAV	3.3773e-16
34	TCGA.COAD_eset	128.344	125.463	159.994	tumor location	RAV	5.11339e-08
35	TCGA.RNASeqV2_eset	213.989	212.264	224.958	tumor location	RAV	0.000797172
36	NHS.HPFS_eset	932.607	929.402	991.97	tumor location	RAV	8.17181e-14
37	GSE12225.GPL3676_eset	NA	NA	NA	grade	RAV	NA
38	GSE12945_eset	90.827	93.3162	86.0132	grade	RAV	0.527157
39	GSE13067_eset	NA	NA	NA	grade	RAV	NA
40	GSE13294_eset	NA	NA	NA	grade	RAV	NA
41	GSE14095_eset	NA	NA	NA	grade	RAV	NA
42	GSE14333_eset	NA	NA	NA	grade	RAV	NA
43	GSE17536_eset	148.118	144.909	154.454	grade	RAV	0.00629736
44	GSE17538.GPL570_eset	30.3275	27.7899	32.4794	grade	RAV	0.0379448
45	GSE2109_eset	350.788	362.242	351.624	grade	RAV	0.0653286
46	GSE21510_eset	NA	NA	NA	grade	RAV	NA
47	GSE21815_eset	NA	NA	NA	grade	RAV	NA
48	GSE26682.GPL570_eset	NA	NA	NA	grade	RAV	NA
49	GSE26682.GPL96_eset	NA	NA	NA	grade	RAV	NA
50	GSE33113_eset	NA	NA	NA	grade	RAV	NA
51	GSE39582_eset	NA	NA	NA	grade	RAV	NA
52	TCGA.COAD_eset	NA	NA	NA	grade	RAV	NA
53	TCGA.RNASeqV2_eset	NA	NA	NA	grade	RAV	NA
54	NHS.HPFS_eset	451.187	457.484	448.732	grade	RAV	0.235764
55	GSE12225.GPL3676_eset	47.3119	45.4386	44.2087	stage	RAV	0.29806
56	GSE12945_eset	89.5153	92.1038	87.5629	stage	RAV	0.195621
57	GSE13067_eset	NA	NA	NA	stage	RAV	NA
58	GSE13294_eset	NA	NA	NA	stage	RAV	NA
59	GSE14095_eset	NA	NA	NA	stage	RAV	NA
60	GSE14333_eset	122.808	121.912	120.639	stage	RAV	0.212122
61	GSE17536_eset	120.374	117.172	119.372	stage	RAV	0.136001
62	GSE17538.GPL570_eset	39.2098	38.0928	33.7147	stage	RAV	0.643768
63	GSE2109_eset	471.884	467.927	474.865	stage	RAV	0.0267848
64	GSE21510_eset	80.3682	76.8173	81.6509	stage	RAV	0.0544081
65	GSE21815_eset	179.071	184.722	175.742	stage	RAV	0.322683
66	GSE26682.GPL570_eset	NA	NA	NA	stage	RAV	NA
67	GSE26682.GPL96_eset	NA	NA	NA	stage	RAV	NA
68	GSE33113_eset	NA	NA	NA	stage	RAV	NA
69	GSE39582_eset	231.013	229.43	224.313	stage	RAV	0.861465
70	TCGA.COAD_eset	173.084	173.123	168.556	stage	RAV	0.482166
71	TCGA.RNASeqV2_eset	254.866	251.039	254.266	stage	RAV	0.116188
72	NHS.HPFS_eset	529.666	527.685	528.688	stage	RAV	0.134731
73	GSE12225.GPL3676_eset	NA	NA	NA	MSI status	CMS	NA
74	GSE12945_eset	NA	NA	NA	MSI status	CMS	NA
75	GSE13067_eset	NA	NA	NA	MSI status	CMS	NA
76	GSE13294_eset	138.172	139.41	209.79	MSI status	CMS	0.0728812
77	GSE14095_eset	NA	NA	NA	MSI status	CMS	NA
78	GSE14333_eset	NA	NA	NA	MSI status	CMS	NA
79	GSE17536_eset	NA	NA	NA	MSI status	CMS	NA
80	GSE17538.GPL570_eset	NA	NA	NA	MSI status	CMS	NA
81	GSE2109_eset	NA	NA	NA	MSI status	CMS	NA
82	GSE21510_eset	NA	NA	NA	MSI status	CMS	NA
83	GSE21815_eset	NA	NA	NA	MSI status	CMS	NA
84	GSE26682.GPL570_eset	79.9527	77.5915	117.852	MSI status	CMS	0.440688
85	GSE26682.GPL96_eset	87.7676	91.8441	101.312	MSI status	CMS	0.0176287
86	GSE33113_eset	NA	NA	NA	MSI status	CMS	NA
87	GSE39582_eset	224.993	223.81	426.865	MSI status	CMS	0.244473
88	TCGA.COAD_eset	NA	NA	NA	MSI status	CMS	NA
89	TCGA.RNASeqV2_eset	133.503	129.886	195.994	MSI status	CMS	0.825779
90	NHS.HPFS_eset	535.564	532.03	641.144	MSI status	CMS	0.792015
91	GSE12225.GPL3676_eset	NA	NA	NA	tumor location	CMS	NA
92	GSE12945_eset	71.9087	69.555	67.165	tumor location	CMS	0.439055
93	GSE13067_eset	NA	NA	NA	tumor location	CMS	NA
94	GSE13294_eset	NA	NA	NA	tumor location	CMS	NA
95	GSE14095_eset	NA	NA	NA	tumor location	CMS	NA
96	GSE14333_eset	190.65	188.082	207.29	tumor location	CMS	0.488725
97	GSE17536_eset	NA	NA	NA	tumor location	CMS	NA
98	GSE17538.GPL570_eset	NA	NA	NA	tumor location	CMS	NA
99	GSE2109_eset	NA	NA	NA	tumor location	CMS	NA
100	GSE21510_eset	NA	NA	NA	tumor location	CMS	NA
101	GSE21815_eset	NA	NA	NA	tumor location	CMS	NA
102	GSE26682.GPL570_eset	NA	NA	NA	tumor location	CMS	NA
103	GSE26682.GPL96_eset	NA	NA	NA	tumor location	CMS	NA
104	GSE33113_eset	NA	NA	NA	tumor location	CMS	NA
105	GSE39582_eset	684.288	690.644	754.93	tumor location	CMS	0.0056384
106	TCGA.COAD_eset	128.344	125.463	159.994	tumor location	CMS	0.571709
107	TCGA.RNASeqV2_eset	213.989	212.264	224.958	tumor location	CMS	0.32063
108	NHS.HPFS_eset	932.607	929.402	991.97	tumor location	CMS	0.672025
109	GSE12225.GPL3676_eset	NA	NA	NA	grade	CMS	NA
110	GSE12945_eset	90.827	93.3162	86.0132	grade	CMS	0.0389832
111	GSE13067_eset	NA	NA	NA	grade	CMS	NA
112	GSE13294_eset	NA	NA	NA	grade	CMS	NA
113	GSE14095_eset	NA	NA	NA	grade	CMS	NA
114	GSE14333_eset	NA	NA	NA	grade	CMS	NA
115	GSE17536_eset	148.118	144.909	154.454	grade	CMS	0.673382
116	GSE17538.GPL570_eset	30.3275	27.7899	32.4794	grade	CMS	0.481326
117	GSE2109_eset	350.788	362.242	351.624	grade	CMS	0.000440786
118	GSE21510_eset	NA	NA	NA	grade	CMS	NA
119	GSE21815_eset	NA	NA	NA	grade	CMS	NA
120	GSE26682.GPL570_eset	NA	NA	NA	grade	CMS	NA
121	GSE26682.GPL96_eset	NA	NA	NA	grade	CMS	NA
122	GSE33113_eset	NA	NA	NA	grade	CMS	NA
123	GSE39582_eset	NA	NA	NA	grade	CMS	NA
124	TCGA.COAD_eset	NA	NA	NA	grade	CMS	NA
125	TCGA.RNASeqV2_eset	NA	NA	NA	grade	CMS	NA
126	NHS.HPFS_eset	451.187	457.484	448.732	grade	CMS	0.00580648
127	GSE12225.GPL3676_eset	47.3119	45.4386	44.2087	stage	CMS	0.345309
128	GSE12945_eset	89.5153	92.1038	87.5629	stage	CMS	0.0370957
129	GSE13067_eset	NA	NA	NA	stage	CMS	NA
130	GSE13294_eset	NA	NA	NA	stage	CMS	NA
131	GSE14095_eset	NA	NA	NA	stage	CMS	NA
132	GSE14333_eset	122.808	121.912	120.639	stage	CMS	0.211785
133	GSE17536_eset	120.374	117.172	119.372	stage	CMS	0.670845
134	GSE17538.GPL570_eset	39.2098	38.0928	33.7147	stage	CMS	0.236577
135	GSE2109_eset	471.884	467.927	474.865	stage	CMS	0.979002
136	GSE21510_eset	80.3682	76.8173	81.6509	stage	CMS	0.79887
137	GSE21815_eset	179.071	184.722	175.742	stage	CMS	0.00802338
138	GSE26682.GPL570_eset	NA	NA	NA	stage	CMS	NA
139	GSE26682.GPL96_eset	NA	NA	NA	stage	CMS	NA
140	GSE33113_eset	NA	NA	NA	stage	CMS	NA
141	GSE39582_eset	231.013	229.43	224.313	stage	CMS	0.298689
142	TCGA.COAD_eset	173.084	173.123	168.556	stage	CMS	0.132728
143	TCGA.RNASeqV2_eset	254.866	251.039	254.266	stage	CMS	0.916953
144	NHS.HPFS_eset	529.666	527.685	528.688	stage	CMS	0.364386

## Sheet: Sup.Fig.7f
	X	AIC.full	AIC.disc	AIC.cont	Variable	Model	log10_pvalue
1	GSE12225.GPL3676_eset	NA	NA	NA	MSI status	RAV	NA
2	GSE12945_eset	NA	NA	NA	MSI status	RAV	NA
3	GSE13067_eset	NA	NA	NA	MSI status	RAV	NA
4	GSE13294_eset	107.584	104.192	209.79	MSI status	RAV	8.66351e-24
5	GSE14095_eset	NA	NA	NA	MSI status	RAV	NA
6	GSE14333_eset	NA	NA	NA	MSI status	RAV	NA
7	GSE17536_eset	NA	NA	NA	MSI status	RAV	NA
8	GSE17538.GPL570_eset	NA	NA	NA	MSI status	RAV	NA
9	GSE2109_eset	NA	NA	NA	MSI status	RAV	NA
10	GSE21510_eset	NA	NA	NA	MSI status	RAV	NA
11	GSE21815_eset	NA	NA	NA	MSI status	RAV	NA
12	GSE26682.GPL570_eset	59.1973	55.5318	117.852	MSI status	RAV	2.48201e-14
13	GSE26682.GPL96_eset	75.256	76.102	101.312	MSI status	RAV	2.97418e-07
14	GSE33113_eset	NA	NA	NA	MSI status	RAV	NA
15	GSE39582_eset	204.868	210.006	426.865	MSI status	RAV	8.41994e-50
16	TCGA.COAD_eset	28.0134	29.6629	98.5575	MSI status	RAV	6.50058e-17
17	TCGA.RNASeqV2_eset	78.8423	78.9746	195.994	MSI status	RAV	4.92303e-27
18	NHS.HPFS_eset	479.113	475.189	641.144	MSI status	RAV	8.848e-37
19	GSE12225.GPL3676_eset	NA	NA	NA	tumor location	RAV	NA
20	GSE12945_eset	62.4968	61.4992	67.165	tumor location	RAV	0.0131137
21	GSE13067_eset	NA	NA	NA	tumor location	RAV	NA
22	GSE13294_eset	NA	NA	NA	tumor location	RAV	NA
23	GSE14095_eset	NA	NA	NA	tumor location	RAV	NA
24	GSE14333_eset	185.856	182.644	207.29	tumor location	RAV	2.99982e-06
25	GSE17536_eset	NA	NA	NA	tumor location	RAV	NA
26	GSE17538.GPL570_eset	NA	NA	NA	tumor location	RAV	NA
27	GSE2109_eset	NA	NA	NA	tumor location	RAV	NA
28	GSE21510_eset	NA	NA	NA	tumor location	RAV	NA
29	GSE21815_eset	NA	NA	NA	tumor location	RAV	NA
30	GSE26682.GPL570_eset	NA	NA	NA	tumor location	RAV	NA
31	GSE26682.GPL96_eset	NA	NA	NA	tumor location	RAV	NA
32	GSE33113_eset	NA	NA	NA	tumor location	RAV	NA
33	GSE39582_eset	637.34	636.41	754.93	tumor location	RAV	3.95323e-27
34	TCGA.COAD_eset	136.628	135.721	159.994	tumor location	RAV	1.14153e-06
35	TCGA.RNASeqV2_eset	198.271	197.014	224.958	tumor location	RAV	2.1701e-07
36	NHS.HPFS_eset	920.522	917.663	991.97	tumor location	RAV	4.13689e-17
37	GSE12225.GPL3676_eset	NA	NA	NA	grade	RAV	NA
38	GSE12945_eset	89.6983	90.4146	86.0132	grade	RAV	0.854328
39	GSE13067_eset	NA	NA	NA	grade	RAV	NA
40	GSE13294_eset	NA	NA	NA	grade	RAV	NA
41	GSE14095_eset	NA	NA	NA	grade	RAV	NA
42	GSE14333_eset	NA	NA	NA	grade	RAV	NA
43	GSE17536_eset	143.576	139.782	154.454	grade	RAV	0.000587867
44	GSE17538.GPL570_eset	30.9674	28.3831	32.4794	grade	RAV	0.0635444
45	GSE2109_eset	346.084	355.016	351.624	grade	RAV	0.00848035
46	GSE21510_eset	NA	NA	NA	grade	RAV	NA
47	GSE21815_eset	NA	NA	NA	grade	RAV	NA
48	GSE26682.GPL570_eset	NA	NA	NA	grade	RAV	NA
49	GSE26682.GPL96_eset	NA	NA	NA	grade	RAV	NA
50	GSE33113_eset	NA	NA	NA	grade	RAV	NA
51	GSE39582_eset	NA	NA	NA	grade	RAV	NA
52	TCGA.COAD_eset	NA	NA	NA	grade	RAV	NA
53	TCGA.RNASeqV2_eset	NA	NA	NA	grade	RAV	NA
54	NHS.HPFS_eset	443.427	450.44	448.732	grade	RAV	0.00953852
55	GSE12225.GPL3676_eset	43.083	40.5232	44.2087	stage	RAV	0.0770871
56	GSE12945_eset	89.0905	89.4865	87.5629	stage	RAV	0.290481
57	GSE13067_eset	NA	NA	NA	stage	RAV	NA
58	GSE13294_eset	NA	NA	NA	stage	RAV	NA
59	GSE14095_eset	NA	NA	NA	stage	RAV	NA
60	GSE14333_eset	122.017	119.179	120.639	stage	RAV	0.269556
61	GSE17536_eset	120.723	117.416	119.372	stage	RAV	0.266037
62	GSE17538.GPL570_eset	36.0971	34.4128	33.7147	stage	RAV	0.445395
63	GSE2109_eset	460.325	459.927	474.865	stage	RAV	9.42249e-05
64	GSE21510_eset	85.4564	81.727	81.6509	stage	RAV	0.907331
65	GSE21815_eset	177.183	181.217	175.742	stage	RAV	0.278098
66	GSE26682.GPL570_eset	NA	NA	NA	stage	RAV	NA
67	GSE26682.GPL96_eset	NA	NA	NA	stage	RAV	NA
68	GSE33113_eset	NA	NA	NA	stage	RAV	NA
69	GSE39582_eset	223.415	219.493	224.313	stage	RAV	0.0863753
70	TCGA.COAD_eset	172.335	171.083	168.556	stage	RAV	0.895244
71	TCGA.RNASeqV2_eset	250.154	249.791	254.266	stage	RAV	0.0173144
72	NHS.HPFS_eset	531.399	530.855	528.688	stage	RAV	0.525126
73	GSE12225.GPL3676_eset	NA	NA	NA	MSI status	PCSS	NA
74	GSE12945_eset	NA	NA	NA	MSI status	PCSS	NA
75	GSE13067_eset	NA	NA	NA	MSI status	PCSS	NA
76	GSE13294_eset	107.584	104.192	209.79	MSI status	PCSS	0.737859
77	GSE14095_eset	NA	NA	NA	MSI status	PCSS	NA
78	GSE14333_eset	NA	NA	NA	MSI status	PCSS	NA
79	GSE17536_eset	NA	NA	NA	MSI status	PCSS	NA
80	GSE17538.GPL570_eset	NA	NA	NA	MSI status	PCSS	NA
81	GSE2109_eset	NA	NA	NA	MSI status	PCSS	NA
82	GSE21510_eset	NA	NA	NA	MSI status	PCSS	NA
83	GSE21815_eset	NA	NA	NA	MSI status	PCSS	NA
84	GSE26682.GPL570_eset	59.1973	55.5318	117.852	MSI status	PCSS	0.845972
85	GSE26682.GPL96_eset	75.256	76.102	101.312	MSI status	PCSS	0.0886543
86	GSE33113_eset	NA	NA	NA	MSI status	PCSS	NA
87	GSE39582_eset	204.868	210.006	426.865	MSI status	PCSS	0.0103669
88	TCGA.COAD_eset	28.0134	29.6629	98.5575	MSI status	PCSS	0.0593241
89	TCGA.RNASeqV2_eset	78.8423	78.9746	195.994	MSI status	PCSS	0.126672
90	NHS.HPFS_eset	479.113	475.189	641.144	MSI status	PCSS	0.962961
91	GSE12225.GPL3676_eset	NA	NA	NA	tumor location	PCSS	NA
92	GSE12945_eset	62.4968	61.4992	67.165	tumor location	PCSS	0.222863
93	GSE13067_eset	NA	NA	NA	tumor location	PCSS	NA
94	GSE13294_eset	NA	NA	NA	tumor location	PCSS	NA
95	GSE14095_eset	NA	NA	NA	tumor location	PCSS	NA
96	GSE14333_eset	185.856	182.644	207.29	tumor location	PCSS	0.674133
97	GSE17536_eset	NA	NA	NA	tumor location	PCSS	NA
98	GSE17538.GPL570_eset	NA	NA	NA	tumor location	PCSS	NA
99	GSE2109_eset	NA	NA	NA	tumor location	PCSS	NA
100	GSE21510_eset	NA	NA	NA	tumor location	PCSS	NA
101	GSE21815_eset	NA	NA	NA	tumor location	PCSS	NA
102	GSE26682.GPL570_eset	NA	NA	NA	tumor location	PCSS	NA
103	GSE26682.GPL96_eset	NA	NA	NA	tumor location	PCSS	NA
104	GSE33113_eset	NA	NA	NA	tumor location	PCSS	NA
105	GSE39582_eset	637.34	636.41	754.93	tumor location	PCSS	0.215471
106	TCGA.COAD_eset	136.628	135.721	159.994	tumor location	PCSS	0.213001
107	TCGA.RNASeqV2_eset	198.271	197.014	224.958	tumor location	PCSS	0.253747
108	NHS.HPFS_eset	920.522	917.663	991.97	tumor location	PCSS	0.565455
109	GSE12225.GPL3676_eset	NA	NA	NA	grade	PCSS	NA
110	GSE12945_eset	89.6983	90.4146	86.0132	grade	PCSS	0.0945941
111	GSE13067_eset	NA	NA	NA	grade	PCSS	NA
112	GSE13294_eset	NA	NA	NA	grade	PCSS	NA
113	GSE14095_eset	NA	NA	NA	grade	PCSS	NA
114	GSE14333_eset	NA	NA	NA	grade	PCSS	NA
115	GSE17536_eset	143.576	139.782	154.454	grade	PCSS	0.90191
116	GSE17538.GPL570_eset	30.9674	28.3831	32.4794	grade	PCSS	0.492715
117	GSE2109_eset	346.084	355.016	351.624	grade	PCSS	0.00155558
118	GSE21510_eset	NA	NA	NA	grade	PCSS	NA
119	GSE21815_eset	NA	NA	NA	grade	PCSS	NA
120	GSE26682.GPL570_eset	NA	NA	NA	grade	PCSS	NA
121	GSE26682.GPL96_eset	NA	NA	NA	grade	PCSS	NA
122	GSE33113_eset	NA	NA	NA	grade	PCSS	NA
123	GSE39582_eset	NA	NA	NA	grade	PCSS	NA
124	TCGA.COAD_eset	NA	NA	NA	grade	PCSS	NA
125	TCGA.RNASeqV2_eset	NA	NA	NA	grade	PCSS	NA
126	NHS.HPFS_eset	443.427	450.44	448.732	grade	PCSS	0.00406039
127	GSE12225.GPL3676_eset	43.083	40.5232	44.2087	stage	PCSS	0.486709
128	GSE12945_eset	89.0905	89.4865	87.5629	stage	PCSS	0.111021
129	GSE13067_eset	NA	NA	NA	stage	PCSS	NA
130	GSE13294_eset	NA	NA	NA	stage	PCSS	NA
131	GSE14095_eset	NA	NA	NA	stage	PCSS	NA
132	GSE14333_eset	122.017	119.179	120.639	stage	PCSS	0.559387
133	GSE17536_eset	120.723	117.416	119.372	stage	PCSS	0.707409
134	GSE17538.GPL570_eset	36.0971	34.4128	33.7147	stage	PCSS	0.314153
135	GSE2109_eset	460.325	459.927	474.865	stage	PCSS	0.16516
136	GSE21510_eset	85.4564	81.727	81.6509	stage	PCSS	0.873492
137	GSE21815_eset	177.183	181.217	175.742	stage	PCSS	0.0180081
138	GSE26682.GPL570_eset	NA	NA	NA	stage	PCSS	NA
139	GSE26682.GPL96_eset	NA	NA	NA	stage	PCSS	NA
140	GSE33113_eset	NA	NA	NA	stage	PCSS	NA
141	GSE39582_eset	223.415	219.493	224.313	stage	PCSS	0.96162
142	TCGA.COAD_eset	172.335	171.083	168.556	stage	PCSS	0.253134
143	TCGA.RNASeqV2_eset	250.154	249.791	254.266	stage	PCSS	0.16223
144	NHS.HPFS_eset	531.399	530.855	528.688	stage	PCSS	0.177641
