# Supplementary material for: GenomicSuperSignature facilitates interpretation of RNA-seq experiments through robust, efficient comparison to public databases
Source: Nat Commun. 2022 Jun 27;13:3695. doi: 10.1038/s41467-022-31411-3 (PMC9237024; doi:10.1038/s41467-022-31411-3)
Supplement: Supplementary file 11 — Supplementary Dataset 8 [file 41467_2022_31411_MOESM11_ESM.xlsx]

## Sheet: Sup.Fig.8a
	study	CMS_label	mean_PCSS1	mean_PCSS2	sd_PCSS1	sd_PCSS2
1	GSE12225.GPL3676_eset	CMS1	0.252918	-2.1596	0.326728	0.69025
2	GSE12225.GPL3676_eset	CMS2	-1.24191	0.228901	0.752997	0.576205
3	GSE12225.GPL3676_eset	CMS3	-0.549163	-0.58254	0.436928	0.777771
4	GSE12225.GPL3676_eset	CMS4	1.07603	0.509437	0.459808	0.681026
5	GSE12225.GPL3676_eset	not labeled	0.202191	0.241056	0.570479	0.891002
6	GSE12945_eset	CMS1	0.741244	-2.16183	0.521025	0.720964
7	GSE12945_eset	CMS2	-0.681465	0.423211	0.276901	0.601519
8	GSE12945_eset	CMS3	-0.196366	-0.514362	0.466582	0.699933
9	GSE12945_eset	CMS4	1.89933	0.804988	1.68633	1.10599
10	GSE12945_eset	not labeled	0.208284	0.195472	0.607769	0.505554
11	GSE13067_eset	CMS1	0.470744	-1.39394	0.574239	0.59123
12	GSE13067_eset	CMS2	-0.86846	0.328273	0.385704	0.400417
13	GSE13067_eset	CMS3	-0.519299	-0.48124	0.623543	0.0791633
14	GSE13067_eset	CMS4	1.09625	1.11007	0.970271	0.753297
15	GSE13067_eset	not labeled	0.626297	-0.278914	0.167116	0.0499353
16	GSE17538.GPL570_eset	CMS1	0.420833	-1.48751	0.629812	0.455932
17	GSE17538.GPL570_eset	CMS2	-0.945093	0.514697	0.49741	0.368432
18	GSE17538.GPL570_eset	CMS3	-0.366	-0.647601	0.51823	0.689957
19	GSE17538.GPL570_eset	CMS4	1.04142	0.822945	0.788647	0.54652
20	GSE17538.GPL570_eset	not labeled	0.0038726	0.0911333	0.755078	0.709619
21	GSE2109_eset	CMS1	0.56415	-1.46277	0.584084	0.572914
22	GSE2109_eset	CMS2	-0.85307	0.251097	0.610665	0.568226
23	GSE2109_eset	CMS3	-0.49898	-0.544862	0.668888	0.746223
24	GSE2109_eset	CMS4	0.992338	0.955877	0.761609	0.501204
25	GSE2109_eset	not labeled	0.0564498	-0.0961336	0.594178	0.790848
26	GSE21510_eset	CMS1	0.897944	-1.52132	0.962457	0.726698
27	GSE21510_eset	CMS2	-0.777189	0.58006	0.574078	0.56287
28	GSE21510_eset	CMS3	-0.337135	-0.948948	0.746079	0.750154
29	GSE21510_eset	CMS4	0.59638	0.575864	0.748837	0.498397
30	GSE21510_eset	not labeled	0.132382	0.171714	0.478747	0.561416
31	GSE33113_eset	CMS1	0.5332	-1.37115	0.593558	0.526537
32	GSE33113_eset	CMS2	-0.850285	0.575811	0.621548	0.371184
33	GSE33113_eset	CMS3	-0.558657	-0.526821	0.698135	0.500972
34	GSE33113_eset	CMS4	0.991185	0.752334	0.845133	0.613663
35	GSE33113_eset	not labeled	0.350129	-0.295745	0.940876	0.933253
36	GSE39582_eset	CMS1	0.693938	-1.42847	0.696522	0.539588
37	GSE39582_eset	CMS2	-0.779703	0.460822	0.492976	0.493674
38	GSE39582_eset	CMS3	-0.517546	-0.602435	0.605368	0.705209
39	GSE39582_eset	CMS4	1.04262	0.816791	0.748721	0.652693
40	GSE39582_eset	not labeled	0.0214259	-0.0827221	0.825211	0.853214
41	TCGA.COAD_eset	CMS1	1.06009	-1.50941	0.767247	0.54782
42	TCGA.COAD_eset	CMS2	-0.811507	0.539407	0.55163	0.484881
43	TCGA.COAD_eset	CMS3	-0.239228	-0.479139	0.485238	0.570903
44	TCGA.COAD_eset	CMS4	0.696491	0.749983	0.7854	0.596933
45	TCGA.COAD_eset	not labeled	-0.161993	-0.000979613	0.835022	0.731
46	TCGA.RNASeqV2_eset	CMS1	0.368848	-1.40806	0.649315	0.492436
47	TCGA.RNASeqV2_eset	CMS2	-0.921428	0.318781	0.705371	0.471081
48	TCGA.RNASeqV2_eset	CMS3	-0.4185	-0.788959	0.580082	0.671064
49	TCGA.RNASeqV2_eset	CMS4	0.888601	0.811646	0.696108	0.522257
50	TCGA.RNASeqV2_eset	not labeled	0.31778	-0.107295	0.819658	0.605611

## Sheet: Sup.Fig.8b
	study	CMS_label	mean_RAV834	mean_RAV833	sd_RAV834	sd_RAV833
1	GSE12225.GPL3676_eset	CMS1	1.83853	0.626661	0.679383	0.366306
2	GSE12225.GPL3676_eset	CMS2	-0.419212	0.744062	0.603456	0.678135
3	GSE12225.GPL3676_eset	CMS3	0.499622	0.946103	0.588328	0.285209
4	GSE12225.GPL3676_eset	CMS4	-0.374998	-1.10007	0.756122	0.761014
5	GSE12225.GPL3676_eset	not labeled	-0.0929225	-0.258207	1.13816	0.620477
6	GSE12945_eset	CMS1	1.92646	0.469248	0.755988	0.635177
7	GSE12945_eset	CMS2	-0.711635	0.18962	0.505323	0.576456
8	GSE12945_eset	CMS3	0.638879	0.956586	0.76085	0.677406
9	GSE12945_eset	CMS4	-0.253015	-1.87699	0.66975	0.95552
10	GSE12945_eset	not labeled	-0.00346931	-0.525411	0.756505	0.455199
11	GSE13067_eset	CMS1	1.36523	0.193353	0.623215	0.366168
12	GSE13067_eset	CMS2	-0.620106	0.40717	0.434627	0.469255
13	GSE13067_eset	CMS3	0.607333	0.624536	0.368653	0.556598
14	GSE13067_eset	CMS4	-0.700806	-1.29873	0.769626	1.42286
15	GSE13067_eset	not labeled	0.529475	0.190278	0.26993	0.376609
16	GSE17538.GPL570_eset	CMS1	1.34506	0.203262	0.556511	0.621899
17	GSE17538.GPL570_eset	CMS2	-0.79514	0.488127	0.490834	0.465181
18	GSE17538.GPL570_eset	CMS3	0.730995	0.86923	0.443232	0.385912
19	GSE17538.GPL570_eset	CMS4	-0.455541	-1.20915	0.767507	0.899903
20	GSE17538.GPL570_eset	not labeled	-0.178931	-0.346378	0.576935	0.293833
21	GSE2109_eset	CMS1	1.36968	0.0797291	0.629511	0.552229
22	GSE2109_eset	CMS2	-0.489234	0.428297	0.554634	0.505269
23	GSE2109_eset	CMS3	0.737668	0.882079	0.567741	0.498615
24	GSE2109_eset	CMS4	-0.849958	-1.21426	0.559851	0.806903
25	GSE2109_eset	not labeled	0.19294	0.0291844	0.85223	0.68927
26	GSE21510_eset	CMS1	0.805332	-0.10907	0.673833	0.331921
27	GSE21510_eset	CMS2	-0.733205	-0.120296	0.427466	0.415189
28	GSE21510_eset	CMS3	0.370086	0.42759	0.639144	0.496262
29	GSE21510_eset	CMS4	-0.637798	-0.804375	0.394935	0.47998
30	GSE21510_eset	not labeled	-0.432354	-0.300229	0.452162	0.351494
31	GSE33113_eset	CMS1	1.25005	-4.72554e-05	0.512908	0.697651
32	GSE33113_eset	CMS2	-0.759065	0.374951	0.458272	0.494441
33	GSE33113_eset	CMS3	0.487282	0.901309	0.461537	0.567945
34	GSE33113_eset	CMS4	-0.775897	-1.43355	0.834213	0.845799
35	GSE33113_eset	not labeled	0.288184	0.02837	0.704607	0.887325
36	GSE39582_eset	CMS1	1.49011	0.109054	0.555155	0.64447
37	GSE39582_eset	CMS2	-0.647289	0.313298	0.471905	0.500518
38	GSE39582_eset	CMS3	0.610062	0.916371	0.574833	0.5285
39	GSE39582_eset	CMS4	-0.589173	-1.2492	0.69019	0.882976
40	GSE39582_eset	not labeled	0.0453926	-0.00384717	0.863893	0.790045
41	TCGA.COAD_eset	CMS1	1.53795	-0.32149	0.588054	0.950719
42	TCGA.COAD_eset	CMS2	-0.628704	0.330635	0.526188	0.632712
43	TCGA.COAD_eset	CMS3	0.301191	0.867042	0.564496	0.734557
44	TCGA.COAD_eset	CMS4	-0.591957	-1.23966	0.567925	0.919808
45	TCGA.COAD_eset	not labeled	-0.207853	0.125718	0.711094	0.770109
46	TCGA.RNASeqV2_eset	CMS1	1.32581	0.274562	0.515295	0.660651
47	TCGA.RNASeqV2_eset	CMS2	-0.578395	0.389853	0.579439	0.64224
48	TCGA.RNASeqV2_eset	CMS3	0.760229	0.887774	0.655296	0.652767
49	TCGA.RNASeqV2_eset	CMS4	-0.776981	-1.18361	0.577351	0.595877
50	TCGA.RNASeqV2_eset	not labeled	0.203066	-0.214132	0.809053	0.651026

## Sheet: Sup.Fig.8c
	X	AIC.full	AIC.disc	AIC.cont	Variable	Model	log10_pvalue
1	GSE12225.GPL3676_eset	NA	NA	NA	MSI status	PCSS	NA
2	GSE12945_eset	NA	NA	NA	MSI status	PCSS	NA
3	GSE13067_eset	NA	NA	NA	MSI status	PCSS	NA
4	GSE17538.GPL570_eset	NA	NA	NA	MSI status	PCSS	NA
5	GSE2109_eset	NA	NA	NA	MSI status	PCSS	NA
6	GSE21510_eset	NA	NA	NA	MSI status	PCSS	NA
7	GSE33113_eset	NA	NA	NA	MSI status	PCSS	NA
8	GSE39582_eset	193.993	223.81	210.006	MSI status	PCSS	7.93836e-05
9	TCGA.COAD_eset	NA	NA	NA	MSI status	PCSS	NA
10	TCGA.RNASeqV2_eset	82.0317	129.886	78.9746	MSI status	PCSS	0.293205
11	GSE12225.GPL3676_eset	NA	NA	NA	tumor location	PCSS	NA
12	GSE12945_eset	67.6113	69.555	61.4992	tumor location	PCSS	0.756367
13	GSE13067_eset	NA	NA	NA	tumor location	PCSS	NA
14	GSE17538.GPL570_eset	NA	NA	NA	tumor location	PCSS	NA
15	GSE2109_eset	NA	NA	NA	tumor location	PCSS	NA
16	GSE21510_eset	NA	NA	NA	tumor location	PCSS	NA
17	GSE33113_eset	NA	NA	NA	tumor location	PCSS	NA
18	GSE39582_eset	643.819	690.644	636.41	tumor location	PCSS	0.964045
19	TCGA.COAD_eset	128.98	125.463	135.721	tumor location	PCSS	0.00526888
20	TCGA.RNASeqV2_eset	203.304	212.264	197.014	tumor location	PCSS	0.788945
21	GSE12225.GPL3676_eset	NA	NA	NA	grade	PCSS	NA
22	GSE12945_eset	92.9738	93.3162	90.4146	grade	PCSS	0.244979
23	GSE13067_eset	NA	NA	NA	grade	PCSS	NA
24	GSE17538.GPL570_eset	31.466	27.7899	28.3831	grade	PCSS	0.295913
25	GSE2109_eset	361.589	362.242	355.016	grade	PCSS	0.839549
26	GSE21510_eset	NA	NA	NA	grade	PCSS	NA
27	GSE33113_eset	NA	NA	NA	grade	PCSS	NA
28	GSE39582_eset	NA	NA	NA	grade	PCSS	NA
29	TCGA.COAD_eset	NA	NA	NA	grade	PCSS	NA
30	TCGA.RNASeqV2_eset	NA	NA	NA	grade	PCSS	NA
31	GSE12225.GPL3676_eset	45.5057	45.4386	40.5232	stage	PCSS	0.554906
32	GSE12945_eset	93.0898	92.1038	89.4865	stage	PCSS	0.354971
33	GSE13067_eset	NA	NA	NA	stage	PCSS	NA
34	GSE17538.GPL570_eset	40.6308	38.0928	34.4128	stage	PCSS	0.775775
35	GSE2109_eset	465.985	467.927	459.927	stage	PCSS	0.746467
36	GSE21510_eset	79.5155	76.8173	81.727	stage	PCSS	0.0370128
37	GSE33113_eset	NA	NA	NA	stage	PCSS	NA
38	GSE39582_eset	222.782	229.43	219.493	stage	PCSS	0.318258
39	TCGA.COAD_eset	175.805	173.123	171.083	stage	PCSS	0.512479
40	TCGA.RNASeqV2_eset	250.615	251.039	249.791	stage	PCSS	0.126856
41	GSE12225.GPL3676_eset	NA	NA	NA	MSI status	CMS	NA
42	GSE12945_eset	NA	NA	NA	MSI status	CMS	NA
43	GSE13067_eset	NA	NA	NA	MSI status	CMS	NA
44	GSE17538.GPL570_eset	NA	NA	NA	MSI status	CMS	NA
45	GSE2109_eset	NA	NA	NA	MSI status	CMS	NA
46	GSE21510_eset	NA	NA	NA	MSI status	CMS	NA
47	GSE33113_eset	NA	NA	NA	MSI status	CMS	NA
48	GSE39582_eset	193.993	223.81	210.006	MSI status	CMS	4.53627e-08
49	TCGA.COAD_eset	NA	NA	NA	MSI status	CMS	NA
50	TCGA.RNASeqV2_eset	82.0317	129.886	78.9746	MSI status	CMS	5.49571e-12
51	GSE12225.GPL3676_eset	NA	NA	NA	tumor location	CMS	NA
52	GSE12945_eset	67.6113	69.555	61.4992	tumor location	CMS	0.0512084
53	GSE13067_eset	NA	NA	NA	tumor location	CMS	NA
54	GSE17538.GPL570_eset	NA	NA	NA	tumor location	CMS	NA
55	GSE2109_eset	NA	NA	NA	tumor location	CMS	NA
56	GSE21510_eset	NA	NA	NA	tumor location	CMS	NA
57	GSE33113_eset	NA	NA	NA	tumor location	CMS	NA
58	GSE39582_eset	643.819	690.644	636.41	tumor location	CMS	9.19016e-12
59	TCGA.COAD_eset	128.98	125.463	135.721	tumor location	CMS	0.785444
60	TCGA.RNASeqV2_eset	203.304	212.264	197.014	tumor location	CMS	0.00153392
61	GSE12225.GPL3676_eset	NA	NA	NA	grade	CMS	NA
62	GSE12945_eset	92.9738	93.3162	90.4146	grade	CMS	0.11404
63	GSE13067_eset	NA	NA	NA	grade	CMS	NA
64	GSE17538.GPL570_eset	31.466	27.7899	28.3831	grade	CMS	0.850464
65	GSE2109_eset	361.589	362.242	355.016	grade	CMS	0.0976554
66	GSE21510_eset	NA	NA	NA	grade	CMS	NA
67	GSE33113_eset	NA	NA	NA	grade	CMS	NA
68	GSE39582_eset	NA	NA	NA	grade	CMS	NA
69	TCGA.COAD_eset	NA	NA	NA	grade	CMS	NA
70	TCGA.RNASeqV2_eset	NA	NA	NA	grade	CMS	NA
71	GSE12225.GPL3676_eset	45.5057	45.4386	40.5232	stage	CMS	0.139957
72	GSE12945_eset	93.0898	92.1038	89.4865	stage	CMS	0.221577
73	GSE13067_eset	NA	NA	NA	stage	CMS	NA
74	GSE17538.GPL570_eset	40.6308	38.0928	34.4128	stage	CMS	0.481439
75	GSE2109_eset	465.985	467.927	459.927	stage	CMS	0.0512582
76	GSE21510_eset	79.5155	76.8173	81.727	stage	CMS	0.521577
77	GSE33113_eset	NA	NA	NA	stage	CMS	NA
78	GSE39582_eset	222.782	229.43	219.493	stage	CMS	0.0048731
79	TCGA.COAD_eset	175.805	173.123	171.083	stage	CMS	0.517282
80	TCGA.RNASeqV2_eset	250.615	251.039	249.791	stage	CMS	0.109457

## Sheet: Sup.Fig.8d
	X	AIC.full	AIC.disc	AIC.cont	Variable	Model	log10_pvalue
1	GSE12225.GPL3676_eset	NA	NA	NA	MSI status	RAV	NA
2	GSE12945_eset	NA	NA	NA	MSI status	RAV	NA
3	GSE13067_eset	NA	NA	NA	MSI status	RAV	NA
4	GSE17538.GPL570_eset	NA	NA	NA	MSI status	RAV	NA
5	GSE2109_eset	NA	NA	NA	MSI status	RAV	NA
6	GSE21510_eset	NA	NA	NA	MSI status	RAV	NA
7	GSE33113_eset	NA	NA	NA	MSI status	RAV	NA
8	GSE39582_eset	189.589	223.81	206.729	MSI status	RAV	4.71481e-05
9	TCGA.COAD_eset	NA	NA	NA	MSI status	RAV	NA
10	TCGA.RNASeqV2_eset	79.8616	129.886	74.3828	MSI status	RAV	0.640846
11	GSE12225.GPL3676_eset	NA	NA	NA	tumor location	RAV	NA
12	GSE12945_eset	71.51	69.555	66.6887	tumor location	RAV	0.528373
13	GSE13067_eset	NA	NA	NA	tumor location	RAV	NA
14	GSE17538.GPL570_eset	NA	NA	NA	tumor location	RAV	NA
15	GSE2109_eset	NA	NA	NA	tumor location	RAV	NA
16	GSE21510_eset	NA	NA	NA	tumor location	RAV	NA
17	GSE33113_eset	NA	NA	NA	tumor location	RAV	NA
18	GSE39582_eset	666.782	690.644	662.609	tumor location	RAV	0.429936
19	TCGA.COAD_eset	129.333	125.463	142.969	tumor location	RAV	0.000236782
20	TCGA.RNASeqV2_eset	208.591	212.264	203.78	tumor location	RAV	0.526706
21	GSE12225.GPL3676_eset	NA	NA	NA	grade	RAV	NA
22	GSE12945_eset	93.338	93.3162	90.0015	grade	RAV	0.323597
23	GSE13067_eset	NA	NA	NA	grade	RAV	NA
24	GSE17538.GPL570_eset	30.1354	27.7899	28.1127	grade	RAV	0.20085
25	GSE2109_eset	357.521	362.242	353.863	grade	RAV	0.361663
26	GSE21510_eset	NA	NA	NA	grade	RAV	NA
27	GSE33113_eset	NA	NA	NA	grade	RAV	NA
28	GSE39582_eset	NA	NA	NA	grade	RAV	NA
29	TCGA.COAD_eset	NA	NA	NA	grade	RAV	NA
30	TCGA.RNASeqV2_eset	NA	NA	NA	grade	RAV	NA
31	GSE12225.GPL3676_eset	41.5388	45.4386	37.5003	stage	RAV	0.41123
32	GSE12945_eset	94.0892	92.1038	89.6228	stage	RAV	0.472795
33	GSE13067_eset	NA	NA	NA	stage	RAV	NA
34	GSE17538.GPL570_eset	41.0562	38.0928	35.9588	stage	RAV	0.574266
35	GSE2109_eset	464.586	467.927	460.1	stage	RAV	0.475768
36	GSE21510_eset	80.4481	76.8173	80.4534	stage	RAV	0.0913859
37	GSE33113_eset	NA	NA	NA	stage	RAV	NA
38	GSE39582_eset	222.53	229.43	218.363	stage	RAV	0.429084
39	TCGA.COAD_eset	176.26	173.123	170.283	stage	RAV	0.731475
40	TCGA.RNASeqV2_eset	252.376	251.039	250.702	stage	RAV	0.176079
41	GSE12225.GPL3676_eset	NA	NA	NA	MSI status	CMS	NA
42	GSE12945_eset	NA	NA	NA	MSI status	CMS	NA
43	GSE13067_eset	NA	NA	NA	MSI status	CMS	NA
44	GSE17538.GPL570_eset	NA	NA	NA	MSI status	CMS	NA
45	GSE2109_eset	NA	NA	NA	MSI status	CMS	NA
46	GSE21510_eset	NA	NA	NA	MSI status	CMS	NA
47	GSE33113_eset	NA	NA	NA	MSI status	CMS	NA
48	GSE39582_eset	189.589	223.81	206.729	MSI status	CMS	5.01526e-09
49	TCGA.COAD_eset	NA	NA	NA	MSI status	CMS	NA
50	TCGA.RNASeqV2_eset	79.8616	129.886	74.3828	MSI status	CMS	1.85698e-12
51	GSE12225.GPL3676_eset	NA	NA	NA	tumor location	CMS	NA
52	GSE12945_eset	71.51	69.555	66.6887	tumor location	CMS	0.359698
53	GSE13067_eset	NA	NA	NA	tumor location	CMS	NA
54	GSE17538.GPL570_eset	NA	NA	NA	tumor location	CMS	NA
55	GSE2109_eset	NA	NA	NA	tumor location	CMS	NA
56	GSE21510_eset	NA	NA	NA	tumor location	CMS	NA
57	GSE33113_eset	NA	NA	NA	tumor location	CMS	NA
58	GSE39582_eset	666.782	690.644	662.609	tumor location	CMS	8.90849e-07
59	TCGA.COAD_eset	129.333	125.463	142.969	tumor location	CMS	0.937295
60	TCGA.RNASeqV2_eset	208.591	212.264	203.78	tumor location	CMS	0.0215691
61	GSE12225.GPL3676_eset	NA	NA	NA	grade	CMS	NA
62	GSE12945_eset	93.338	93.3162	90.0015	grade	CMS	0.136817
63	GSE13067_eset	NA	NA	NA	grade	CMS	NA
64	GSE17538.GPL570_eset	30.1354	27.7899	28.1127	grade	CMS	0.437237
65	GSE2109_eset	357.521	362.242	353.863	grade	CMS	0.0127734
66	GSE21510_eset	NA	NA	NA	grade	CMS	NA
67	GSE33113_eset	NA	NA	NA	grade	CMS	NA
68	GSE39582_eset	NA	NA	NA	grade	CMS	NA
69	TCGA.COAD_eset	NA	NA	NA	grade	CMS	NA
70	TCGA.RNASeqV2_eset	NA	NA	NA	grade	CMS	NA
71	GSE12225.GPL3676_eset	41.5388	45.4386	37.5003	stage	CMS	0.0192565
72	GSE12945_eset	94.0892	92.1038	89.6228	stage	CMS	0.365203
73	GSE13067_eset	NA	NA	NA	stage	CMS	NA
74	GSE17538.GPL570_eset	41.0562	38.0928	35.9588	stage	CMS	0.595551
75	GSE2109_eset	464.586	467.927	460.1	stage	CMS	0.0254653
76	GSE21510_eset	80.4481	76.8173	80.4534	stage	CMS	0.831431
77	GSE33113_eset	NA	NA	NA	stage	CMS	NA
78	GSE39582_eset	222.53	229.43	218.363	stage	CMS	0.00429535
79	TCGA.COAD_eset	176.26	173.123	170.283	stage	CMS	0.649416
80	TCGA.RNASeqV2_eset	252.376	251.039	250.702	stage	CMS	0.263984

## Sheet: Sup.Fig.8e
	X	AIC.full	AIC.disc	AIC.cont	Variable	Model	log10_pvalue
1	GSE12225.GPL3676_eset	NA	NA	NA	MSI status	RAV	NA
2	GSE12945_eset	NA	NA	NA	MSI status	RAV	NA
3	GSE13067_eset	NA	NA	NA	MSI status	RAV	NA
4	GSE17538.GPL570_eset	NA	NA	NA	MSI status	RAV	NA
5	GSE2109_eset	NA	NA	NA	MSI status	RAV	NA
6	GSE21510_eset	NA	NA	NA	MSI status	RAV	NA
7	GSE33113_eset	NA	NA	NA	MSI status	RAV	NA
8	GSE39582_eset	205.877	210.006	206.729	MSI status	RAV	0.0884071
9	TCGA.COAD_eset	21.7721	29.6629	18.8411	MSI status	RAV	0.585959
10	TCGA.RNASeqV2_eset	76.2532	78.9746	74.3828	MSI status	RAV	0.344791
11	GSE12225.GPL3676_eset	NA	NA	NA	tumor location	RAV	NA
12	GSE12945_eset	63.1854	61.4992	66.6887	tumor location	RAV	0.0234791
13	GSE13067_eset	NA	NA	NA	tumor location	RAV	NA
14	GSE17538.GPL570_eset	NA	NA	NA	tumor location	RAV	NA
15	GSE2109_eset	NA	NA	NA	tumor location	RAV	NA
16	GSE21510_eset	NA	NA	NA	tumor location	RAV	NA
17	GSE33113_eset	NA	NA	NA	tumor location	RAV	NA
18	GSE39582_eset	634.439	636.41	662.609	tumor location	RAV	1.03389e-07
19	TCGA.COAD_eset	138.733	135.721	142.969	tumor location	RAV	0.0162803
20	TCGA.RNASeqV2_eset	198.631	197.014	203.78	tumor location	RAV	0.0103107
21	GSE12225.GPL3676_eset	NA	NA	NA	grade	RAV	NA
22	GSE12945_eset	89.0103	90.4146	90.0015	grade	RAV	0.0824482
23	GSE13067_eset	NA	NA	NA	grade	RAV	NA
24	GSE17538.GPL570_eset	26.5409	28.3831	28.1127	grade	RAV	0.0616757
25	GSE2109_eset	353.128	355.016	353.863	grade	RAV	0.0937082
26	GSE21510_eset	NA	NA	NA	grade	RAV	NA
27	GSE33113_eset	NA	NA	NA	grade	RAV	NA
28	GSE39582_eset	NA	NA	NA	grade	RAV	NA
29	TCGA.COAD_eset	NA	NA	NA	grade	RAV	NA
30	TCGA.RNASeqV2_eset	NA	NA	NA	grade	RAV	NA
31	GSE12225.GPL3676_eset	41.2557	40.5232	37.5003	stage	RAV	0.884882
32	GSE12945_eset	93.2761	89.4865	89.6228	stage	RAV	0.840844
33	GSE13067_eset	NA	NA	NA	stage	RAV	NA
34	GSE17538.GPL570_eset	36.8746	34.4128	35.9588	stage	RAV	0.213933
35	GSE2109_eset	462.404	459.927	460.1	stage	RAV	0.428247
36	GSE21510_eset	82.0324	81.727	80.4534	stage	RAV	0.298053
37	GSE33113_eset	NA	NA	NA	stage	RAV	NA
38	GSE39582_eset	217.663	219.493	218.363	stage	RAV	0.0954101
39	TCGA.COAD_eset	172.482	171.083	170.283	stage	RAV	0.406342
40	TCGA.RNASeqV2_eset	252.817	249.791	250.702	stage	RAV	0.389779
41	GSE12225.GPL3676_eset	NA	NA	NA	MSI status	PCSS	NA
42	GSE12945_eset	NA	NA	NA	MSI status	PCSS	NA
43	GSE13067_eset	NA	NA	NA	MSI status	PCSS	NA
44	GSE17538.GPL570_eset	NA	NA	NA	MSI status	PCSS	NA
45	GSE2109_eset	NA	NA	NA	MSI status	PCSS	NA
46	GSE21510_eset	NA	NA	NA	MSI status	PCSS	NA
47	GSE33113_eset	NA	NA	NA	MSI status	PCSS	NA
48	GSE39582_eset	205.877	210.006	206.729	MSI status	PCSS	0.0171698
49	TCGA.COAD_eset	21.7721	29.6629	18.8411	MSI status	PCSS	0.0026178
50	TCGA.RNASeqV2_eset	76.2532	78.9746	74.3828	MSI status	PCSS	0.0347109
51	GSE12225.GPL3676_eset	NA	NA	NA	tumor location	PCSS	NA
52	GSE12945_eset	63.1854	61.4992	66.6887	tumor location	PCSS	0.31447
53	GSE13067_eset	NA	NA	NA	tumor location	PCSS	NA
54	GSE17538.GPL570_eset	NA	NA	NA	tumor location	PCSS	NA
55	GSE2109_eset	NA	NA	NA	tumor location	PCSS	NA
56	GSE21510_eset	NA	NA	NA	tumor location	PCSS	NA
57	GSE33113_eset	NA	NA	NA	tumor location	PCSS	NA
58	GSE39582_eset	634.439	636.41	662.609	tumor location	PCSS	0.0505359
59	TCGA.COAD_eset	138.733	135.721	142.969	tumor location	PCSS	0.610347
60	TCGA.RNASeqV2_eset	198.631	197.014	203.78	tumor location	PCSS	0.303764
61	GSE12225.GPL3676_eset	NA	NA	NA	grade	PCSS	NA
62	GSE12945_eset	89.0103	90.4146	90.0015	grade	PCSS	0.0670609
63	GSE13067_eset	NA	NA	NA	grade	PCSS	NA
64	GSE17538.GPL570_eset	26.5409	28.3831	28.1127	grade	PCSS	0.0538769
65	GSE2109_eset	353.128	355.016	353.863	grade	PCSS	0.0526629
66	GSE21510_eset	NA	NA	NA	grade	PCSS	NA
67	GSE33113_eset	NA	NA	NA	grade	PCSS	NA
68	GSE39582_eset	NA	NA	NA	grade	PCSS	NA
69	TCGA.COAD_eset	NA	NA	NA	grade	PCSS	NA
70	TCGA.RNASeqV2_eset	NA	NA	NA	grade	PCSS	NA
71	GSE12225.GPL3676_eset	41.2557	40.5232	37.5003	stage	PCSS	0.1952
72	GSE12945_eset	93.2761	89.4865	89.6228	stage	PCSS	0.900104
73	GSE13067_eset	NA	NA	NA	stage	PCSS	NA
74	GSE17538.GPL570_eset	36.8746	34.4128	35.9588	stage	PCSS	0.463423
75	GSE2109_eset	462.404	459.927	460.1	stage	PCSS	0.466941
76	GSE21510_eset	82.0324	81.727	80.4534	stage	PCSS	0.157665
77	GSE33113_eset	NA	NA	NA	stage	PCSS	NA
78	GSE39582_eset	217.663	219.493	218.363	stage	PCSS	0.0542161
79	TCGA.COAD_eset	172.482	171.083	170.283	stage	PCSS	0.272461
80	TCGA.RNASeqV2_eset	252.817	249.791	250.702	stage	PCSS	0.614515
